# Supplementary material for: Bis[tris­(3,5-dimethyl-1H-pyrazol-1-yl-κN 2)meth­yl]sodium trifluoro­methane­sulfonate
Source: Acta Crystallogr Sect E Struct Rep Online. 2012 Jun 30;68(Pt 7):m973. doi: 10.1107/S1600536812028413 (PMC3393224; doi:10.1107/S1600536812028413)
Supplement: Supplementary file 1 [file e-68-0m973-sup1.cif]

##############################################################################
#                                                                            #
# This CIF contains the data in a paper accepted for publication in          #
# Acta Crystallographica Section E. It conforms to the requirements of       #
# Notes for Authors for Acta Crystallographica Section E, and has been       #
# peer reviewed under the auspices of the IUCr Commission on Journals.       #
#                                                                            #
# Full details of the Crystallographic Information File format               #
# are given in the paper "The Crystallographic Information File (CIF):       #
# a New Standard Archive File for Crystallography" by S. R. Hall, F. H.      #
# Allen and I. D. Brown [Acta Cryst. (1991), A47, 655-685].                  #
#                                                                            #
# The current version of the core CIF dictionary is obtainable from          #
# ftp://ftp.iucr.org/pub/cif_core.dic.                                       #
#                                                                            #
# Software is freely available for graphical display of the structure(s)     #
# in this CIF. For information consult the CIF software page                 #
# http://www.iucr.org/resources/cif/software.                                #
#                                                                            #
# This file may be used for bona fide research purposes within the           #
# scientific community so long as proper attribution is given to the journal # 
# article from which it was obtained.                                        #
#                                                                            #
##############################################################################
data_global
_audit_creation_method     'SHELXL97 CIF, edited IUCr template'
_journal_date_recd_electronic     2012-06-21
_journal_date_accepted     2012-06-22
_journal_name_full     'Acta Crystallographica, Section E'
_journal_year     2012
_journal_volume     68
_journal_issue      7
_journal_page_first     m973
_journal_page_last     m973
_journal_paper_category     QM
_journal_paper_doi     10.1107/S1600536812028413
_journal_coeditor_code     TK5119
_publ_contact_author_name     'Dr G. Lyubartseva'
_publ_contact_author_address
;
Department of Chemistry and Physics
Southern Arkansas University
Magnolia
AR 71753
USA
;
_publ_contact_author_email     'GannaLyubartseva@saumag.edu'
_publ_contact_author_fax     '870 235 4936'
_publ_contact_author_phone     '870 235 4279'
_publ_section_title
;
Bis[tris(3,5-dimethyl-1<i>H</i>-pyrazol-1-yl-\k<i>N</i>^2^)methyl]sodium
trifluoromethanesulfonate
;
loop_
    _publ_author_name
    _publ_author_address
    'Ganna Lyubartseva'
;
Department of Chemistry and Physics
Southern Arkansas University
Magnolia
AR 71753
USA
;
    'Parkin, Sean'
;
Department of Chemistry
University of Kentucky
Lexington
KY 40506
USA
;
    'Mallik, Uma Prasad'
;
Department of Chemistry and Physics
Southern Arkansas University
Magnolia
AR 71753
USA
;
data_I
_audit_creation_method     SHELXL97
_chemical_name_systematic
;
Bis[tris(3,5-dimethyl-1<i>H</i>-pyrazol-1-yl-\k<i>N</i>^2^)methyl]sodium
trifluoromethanesulfonate
;
_chemical_name_common     ?
_chemical_formula_moiety     'C32 H44 N12 Na +, C F3 O3 S -'
_chemical_formula_sum     'C33 H44 F3 N12 Na O3 S'
_chemical_formula_iupac     '[Na (C16 H22 N6)2] C F3 O3 S'
_chemical_formula_weight     768.85
_chemical_melting_point     ?
_symmetry_cell_setting     monoclinic
_symmetry_space_group_name_H-M     'P c'
_symmetry_space_group_name_Hall     'P -2yc'
loop_
    _symmetry_equiv_pos_as_xyz
    'x, y, z'
    'x, -y, z+1/2'
_cell_length_a     9.05790(10)
_cell_length_b     12.57330(10)
_cell_length_c     16.4386(2)
_cell_angle_alpha     90.00
_cell_angle_beta     90.5917(4)
_cell_angle_gamma     90.00
_cell_volume     1872.05(3)
_cell_formula_units_Z     2
_cell_measurement_reflns_used     4496
_cell_measurement_theta_min     1.00
_cell_measurement_theta_max     27.48
_cell_measurement_temperature     90.0(2)
_exptl_crystal_description     block
_exptl_crystal_colour     'pale yellow'
_exptl_crystal_size_max     0.22
_exptl_crystal_size_mid     0.18
_exptl_crystal_size_min     0.12
_exptl_crystal_density_diffrn     1.364
_exptl_crystal_density_meas     ?
_exptl_crystal_density_method     'not measured'
_exptl_crystal_F_000     808
_exptl_absorpt_coefficient_mu     0.165
_exptl_absorpt_correction_type     multi-scan
_exptl_absorpt_process_details
;
[SCALEPACK (Otwinowski & Minor, 1997) and XABS2 (Parkin <i>et al.</i>
1995)]
;
_exptl_absorpt_correction_T_min     0.965
_exptl_absorpt_correction_T_max     0.981
_exptl_special_details     ?
_diffrn_ambient_temperature     90.0(2)
_diffrn_radiation_type     MoK\a
_diffrn_radiation_wavelength     0.71073
_diffrn_radiation_source     'fine-focus sealed tube'
_diffrn_radiation_monochromator     'graphite'
_diffrn_measurement_device_type     'Nonius KappaCCD'
_diffrn_measurement_method     '\w scans at fixed \c = 55\%'
_diffrn_detector_area_resol_mean     9.1
_diffrn_reflns_number     47745
_diffrn_reflns_av_R_equivalents     0.0430
_diffrn_reflns_av_sigmaI/netI     0.0291
_diffrn_reflns_theta_min     1.62
_diffrn_reflns_theta_max     27.49
_diffrn_reflns_theta_full     27.49
_diffrn_measured_fraction_theta_max     0.998
_diffrn_measured_fraction_theta_full     0.998
_diffrn_reflns_limit_h_min     -11
_diffrn_reflns_limit_h_max     11
_diffrn_reflns_limit_k_min     -16
_diffrn_reflns_limit_k_max     16
_diffrn_reflns_limit_l_min     -21
_diffrn_reflns_limit_l_max     21
_diffrn_standards_number     0
_diffrn_standards_interval_count     .
_diffrn_standards_interval_time     .
_diffrn_standards_decay_%     ?
_refine_special_details
;
Refinement of <i>F</i>^2^ against all reflections. The weighted <i>R</i>-value
<i>wR</i> and goodness of fit <i>S</i> are based on <i>F</i>^2^. Conventional
<i>R</i>-values <i>R</i> are based on <i>F</i>, with <i>F</i> set to zero for
negative <i>F</i>^2^. The threshold expression of <i>F</i>^2^ >
2\s(<i>F</i>^2^) is used only for calculating <i>R</i>-factors(gt) <i>etc</i>.
and is not relevant to the choice of reflections for refinement.
<i>R</i>-values based on <i>F</i>^2^ are statistically about twice as large as
those based on <i>F</i>, and <i>R</i>-values based on ALL data will be even
larger.
;
_reflns_number_total     8385
_reflns_number_gt     7036
_reflns_threshold_expression     I>2\s(I)
_refine_ls_structure_factor_coef     Fsqd
_refine_ls_matrix_type     full
_refine_ls_R_factor_all     0.0527
_refine_ls_R_factor_gt     0.0412
_refine_ls_wR_factor_gt     0.1054
_refine_ls_wR_factor_ref     0.1121
_refine_ls_goodness_of_fit_ref     1.085
_refine_ls_restrained_S_all     1.085
_refine_ls_number_reflns     8385
_refine_ls_number_parameters     516
_refine_ls_number_restraints     59
_refine_ls_hydrogen_treatment     constr
_refine_ls_weighting_scheme     calc
_refine_ls_weighting_details
       'calc w = 1/[\s^2^(Fo^2^)+(0.0596P)^2^+0.4716P] where P=(Fo^2^+2Fc^2^)/3'
_atom_sites_solution_hydrogens     geom
_atom_sites_solution_primary     direct
_atom_sites_solution_secondary     difmap
_refine_ls_shift/su_max     0.000
_refine_ls_shift/su_mean     0.000
_refine_diff_density_max     0.262
_refine_diff_density_min     -0.268
_refine_ls_extinction_method     none
_refine_ls_extinction_coef     ?
_refine_ls_abs_structure_details     nd
_refine_ls_abs_structure_Flack     0.50(9)
loop_
    _atom_type_symbol
    _atom_type_description
    _atom_type_scat_dispersion_real
    _atom_type_scat_dispersion_imag
    _atom_type_scat_source
    'C' 'C' 0.0033 0.0016
                         'International Tables Vol C Tables 4.2.6.8 and 6.1.1.4'
    'H' 'H' 0.0000 0.0000
                         'International Tables Vol C Tables 4.2.6.8 and 6.1.1.4'
    'N' 'N' 0.0061 0.0033
                         'International Tables Vol C Tables 4.2.6.8 and 6.1.1.4'
    'O' 'O' 0.0106 0.0060
                         'International Tables Vol C Tables 4.2.6.8 and 6.1.1.4'
    'F' 'F' 0.0171 0.0103
                         'International Tables Vol C Tables 4.2.6.8 and 6.1.1.4'
    'Na' 'Na' 0.0362 0.0249
                         'International Tables Vol C Tables 4.2.6.8 and 6.1.1.4'
    'S' 'S' 0.1246 0.1234
                         'International Tables Vol C Tables 4.2.6.8 and 6.1.1.4'
_computing_data_collection     'COLLECT (Nonius, 1998)'
_computing_cell_refinement     'SCALEPACK (Otwinowski & Minor, 1997)'
_computing_data_reduction     'DENZO-SMN (Otwinowski & Minor, 1997)'
_computing_structure_solution     'SHELXS97 (Sheldrick, 2008)'
_computing_structure_refinement     'SHELXL97 (Sheldrick, 2008)'
_computing_molecular_graphics     'XP in SHELXTL (Sheldrick, 2008)'
_computing_publication_material
                               'SHELXL97 (Sheldrick, 2008) and local procedures'
loop_
    _atom_site_type_symbol
    _atom_site_label
    _atom_site_fract_x
    _atom_site_fract_y
    _atom_site_fract_z
    _atom_site_U_iso_or_equiv
    _atom_site_adp_type
    _atom_site_calc_flag
    _atom_site_refinement_flags
    _atom_site_occupancy
    _atom_site_symmetry_multiplicity
    _atom_site_disorder_assembly
    _atom_site_disorder_group
    Na Na1 1.00452(13) 0.75027(11) 0.49911(7) 0.02050(15) Uani d . 1 1 . .
    N N1 0.9369(2) 0.60685(18) 0.40544(14) 0.0221(5) Uani d . 1 1 . .
    N N2 0.8555(3) 0.63949(17) 0.33939(14) 0.0209(5) Uani d . 1 1 . .
    N N3 1.1108(3) 0.80132(17) 0.36741(14) 0.0228(5) Uani d . 1 1 . .
    N N4 1.0369(2) 0.76747(18) 0.29950(14) 0.0217(5) Uani d . 1 1 . .
    N N5 0.7809(2) 0.82234(17) 0.42687(13) 0.0208(5) Uani d . 1 1 . .
    N N6 0.8017(3) 0.82584(17) 0.34415(13) 0.0203(5) Uani d . 1 1 . .
    N N7 1.2291(3) 0.67937(17) 0.57030(13) 0.0220(5) Uani d . 1 1 . .
    N N8 1.2082(3) 0.67406(17) 0.65249(13) 0.0200(5) Uani d . 1 1 . .
    N N9 0.8992(3) 0.69786(18) 0.63046(14) 0.0249(5) Uani d . 1 1 . .
    N N10 0.9732(3) 0.73381(19) 0.69852(13) 0.0217(5) Uani d . 1 1 . .
    N N11 1.0735(3) 0.89308(18) 0.59129(14) 0.0226(5) Uani d . 1 1 . .
    N N12 1.1548(3) 0.86073(18) 0.65807(14) 0.0222(5) Uani d . 1 1 . .
    C C1 0.9347(4) 0.4552(2) 0.49948(19) 0.0312(7) Uani d . 1 1 . .
    H H1A 1.0388 0.4385 0.4901 0.047 Uiso calc R 1 1 . .
    H H1B 0.8790 0.3890 0.5061 0.047 Uiso calc R 1 1 . .
    H H1C 0.9261 0.4984 0.5488 0.047 Uiso calc R 1 1 . .
    C C2 0.8737(3) 0.5159(2) 0.42806(17) 0.0238(6) Uani d . 1 1 . .
    C C3 0.7522(4) 0.4915(2) 0.37739(19) 0.0287(6) Uani d . 1 1 . .
    H H3 0.6896 0.4312 0.3813 0.034 Uiso calc R 1 1 . .
    C C4 0.7422(3) 0.5713(2) 0.32169(18) 0.0258(7) Uani d . 1 1 . .
    C C5 0.6373(4) 0.5885(3) 0.2528(2) 0.0394(8) Uani d . 1 1 . .
    H H5A 0.5680 0.5288 0.2496 0.059 Uiso calc R 1 1 . .
    H H5B 0.6922 0.5934 0.2019 0.059 Uiso calc R 1 1 . .
    H H5C 0.5825 0.6547 0.2615 0.059 Uiso calc R 1 1 . .
    C C6 1.3664(4) 0.8453(2) 0.4042(2) 0.0334(7) Uani d . 1 1 . .
    H H6A 1.3784 0.9226 0.4003 0.050 Uiso calc R 1 1 . .
    H H6B 1.4603 0.8104 0.3919 0.050 Uiso calc R 1 1 . .
    H H6C 1.3363 0.8265 0.4594 0.050 Uiso calc R 1 1 . .
    C C7 1.2513(3) 0.8096(2) 0.34495(18) 0.0270(6) Uani d . 1 1 . .
    C C8 1.2667(3) 0.7796(2) 0.26251(19) 0.0304(7) Uani d . 1 1 . .
    H H8 1.3557 0.7780 0.2324 0.036 Uiso calc R 1 1 . .
    C C9 1.1288(3) 0.7535(2) 0.23452(15) 0.0258(6) Uani d . 1 1 . .
    C C10 1.0736(4) 0.7178(3) 0.15349(18) 0.0346(7) Uani d . 1 1 . .
    H H10A 1.0299 0.6468 0.1584 0.052 Uiso calc R 1 1 . .
    H H10B 1.1559 0.7152 0.1153 0.052 Uiso calc R 1 1 . .
    H H10C 0.9987 0.7678 0.1334 0.052 Uiso calc R 1 1 . .
    C C11 0.6788(3) 0.9413(2) 0.52994(17) 0.0282(6) Uani d . 1 1 . .
    H H11A 0.5710 0.9446 0.5333 0.042 Uiso calc R 1 1 . .
    H H11B 0.7211 1.0099 0.5461 0.042 Uiso calc R 1 1 . .
    H H11C 0.7161 0.8855 0.5664 0.042 Uiso calc R 1 1 . .
    C C12 0.7221(3) 0.9165(2) 0.44440(17) 0.0222(6) Uani d . 1 1 . .
    C C13 0.7085(3) 0.9811(2) 0.37506(17) 0.0238(6) Uani d . 1 1 . .
    H H13 0.6698 1.0512 0.3723 0.029 Uiso calc R 1 1 . .
    C C14 0.7630(3) 0.9216(2) 0.31187(18) 0.0216(6) Uani d . 1 1 . .
    C C15 0.7818(4) 0.9479(3) 0.22412(18) 0.0361(8) Uani d . 1 1 . .
    H H15A 0.8861 0.9409 0.2097 0.054 Uiso calc R 1 1 . .
    H H15B 0.7493 1.0212 0.2141 0.054 Uiso calc R 1 1 . .
    H H15C 0.7225 0.8991 0.1908 0.054 Uiso calc R 1 1 . .
    C C16 1.3277(3) 0.5600(2) 0.46573(17) 0.0278(6) Uani d . 1 1 . .
    H H16A 1.2628 0.5989 0.4281 0.042 Uiso calc R 1 1 . .
    H H16B 1.3179 0.4835 0.4560 0.042 Uiso calc R 1 1 . .
    H H16C 1.4303 0.5817 0.4570 0.042 Uiso calc R 1 1 . .
    C C17 1.2853(3) 0.5845(2) 0.55116(17) 0.0212(6) Uani d . 1 1 . .
    C C18 1.2962(3) 0.5187(2) 0.62044(17) 0.0230(6) Uani d . 1 1 . .
    H H18 1.3322 0.4477 0.6222 0.028 Uiso calc R 1 1 . .
    C C19 1.2452(3) 0.5763(2) 0.68423(18) 0.0234(6) Uani d . 1 1 . .
    C C20 1.2240(4) 0.5492(3) 0.77164(17) 0.0317(7) Uani d . 1 1 . .
    H H20A 1.2604 0.4770 0.7821 0.048 Uiso calc R 1 1 . .
    H H20B 1.1187 0.5530 0.7846 0.048 Uiso calc R 1 1 . .
    H H20C 1.2789 0.5998 0.8057 0.048 Uiso calc R 1 1 . .
    C C21 0.6434(4) 0.6550(3) 0.5950(2) 0.0360(7) Uani d . 1 1 . .
    H H21A 0.6856 0.6493 0.5405 0.054 Uiso calc R 1 1 . .
    H H21B 0.5618 0.7062 0.5939 0.054 Uiso calc R 1 1 . .
    H H21C 0.6064 0.5853 0.6120 0.054 Uiso calc R 1 1 . .
    C C22 0.7596(3) 0.6920(2) 0.65368(17) 0.0258(6) Uani d . 1 1 . .
    C C23 0.7438(3) 0.7229(2) 0.73555(19) 0.0300(7) Uani d . 1 1 . .
    H H23 0.6550 0.7248 0.7658 0.036 Uiso calc R 1 1 . .
    C C24 0.8825(3) 0.7497(2) 0.76276(17) 0.0260(6) Uani d . 1 1 . .
    C C25 0.9384(4) 0.7873(3) 0.84351(18) 0.0363(7) Uani d . 1 1 . .
    H H25A 0.8585 0.7842 0.8832 0.054 Uiso calc R 1 1 . .
    H H25B 0.9734 0.8608 0.8387 0.054 Uiso calc R 1 1 . .
    H H25C 1.0200 0.7417 0.8617 0.054 Uiso calc R 1 1 . .
    C C26 1.0768(4) 1.0433(2) 0.49665(19) 0.0313(7) Uani d . 1 1 . .
    H H26A 1.0121 0.9969 0.4642 0.047 Uiso calc R 1 1 . .
    H H26B 1.1586 1.0681 0.4630 0.047 Uiso calc R 1 1 . .
    H H26C 1.0203 1.1045 0.5160 0.047 Uiso calc R 1 1 . .
    C C27 1.1367(3) 0.9827(2) 0.56771(17) 0.0233(6) Uani d . 1 1 . .
    C C28 1.2602(4) 1.0071(2) 0.61699(19) 0.0288(7) Uani d . 1 1 . .
    H H28 1.3242 1.0665 0.6117 0.035 Uiso calc R 1 1 . .
    C C29 1.2696(3) 0.9280(2) 0.67423(19) 0.0274(7) Uani d . 1 1 . .
    C C30 1.3762(4) 0.9100(3) 0.7431(2) 0.0443(9) Uani d . 1 1 . .
    H H30A 1.3229 0.9100 0.7947 0.066 Uiso calc R 1 1 . .
    H H30B 1.4501 0.9670 0.7438 0.066 Uiso calc R 1 1 . .
    H H30C 1.4255 0.8413 0.7359 0.066 Uiso calc R 1 1 . .
    C C31 0.8823(3) 0.7424(2) 0.30292(15) 0.0220(5) Uani d . 1 1 . .
    H H31 0.8443 0.7393 0.2456 0.026 Uiso calc R 1 1 . .
    C C32 1.1295(3) 0.7578(2) 0.69449(15) 0.0206(5) Uani d . 1 1 . .
    H H32 1.1686 0.7606 0.7516 0.025 Uiso calc R 1 1 . .
    S S1A 1.42401(13) 0.23792(11) 0.45046(7) 0.0236(3) Uani d PDU 0.781(3) 1 A 1
    O O1A 1.2874(5) 0.2810(6) 0.4826(4) 0.0341(8) Uani d PDU 0.781(3) 1 A 1
    O O2A 1.4806(6) 0.2936(4) 0.3817(3) 0.0346(8) Uani d PDU 0.781(3) 1 A 1
    O O3A 1.4309(10) 0.1217(5) 0.4462(4) 0.0285(9) Uani d PDU 0.781(3) 1 A 1
    C C1A 1.5571(9) 0.2680(8) 0.5306(5) 0.0315(13) Uani d PDU 0.781(3) 1 A 1
    F F1A 1.6911(4) 0.2312(5) 0.5142(4) 0.0366(7) Uani d PDU 0.781(3) 1 A 1
    F F2A 1.5172(8) 0.2272(6) 0.6019(3) 0.0419(8) Uani d PDU 0.781(3) 1 A 1
    F F3A 1.5720(9) 0.3734(4) 0.5410(5) 0.0337(9) Uani d PDU 0.781(3) 1 A 1
    S S1A' 1.5809(9) 0.2649(8) 0.5447(4) 0.0236(3) Uani d PDU 0.219(3) 1 A 2
    O O1A' 1.719(2) 0.218(2) 0.5171(19) 0.0366(7) Uani d PDU 0.219(3) 1 A 2
    O O2A' 1.521(4) 0.216(3) 0.6152(15) 0.0419(8) Uani d PDU 0.219(3) 1 A 2
    O O3A' 1.583(5) 0.3808(16) 0.552(2) 0.0337(9) Uani d PDU 0.219(3) 1 A 2
    C C1A' 1.452(2) 0.2410(17) 0.4626(11) 0.0315(13) Uani d PDU 0.219(3) 1 A 2
    F F1A' 1.3170(18) 0.2813(19) 0.4720(14) 0.0341(8) Uani d PDU 0.219(3) 1 A 2
    F F2A' 1.504(2) 0.2688(13) 0.3871(10) 0.0346(8) Uani d PDU 0.219(3) 1 A 2
    F F3A' 1.426(3) 0.1342(15) 0.4598(15) 0.0285(9) Uani d PDU 0.219(3) 1 A 2
loop_
    _atom_site_aniso_label
    _atom_site_aniso_U_11
    _atom_site_aniso_U_22
    _atom_site_aniso_U_33
    _atom_site_aniso_U_12
    _atom_site_aniso_U_13
    _atom_site_aniso_U_23
    Na1 0.0208(3) 0.0242(3) 0.0164(3) -0.0025(2) -0.0023(2) -0.0001(2)
    N1 0.0231(12) 0.0239(12) 0.0193(11) -0.0016(9) -0.0032(9) 0.0026(9)
    N2 0.0219(12) 0.0209(11) 0.0199(11) -0.0027(9) -0.0027(9) 0.0008(9)
    N3 0.0234(12) 0.0238(11) 0.0212(11) -0.0023(9) -0.0021(9) -0.0015(9)
    N4 0.0208(11) 0.0248(12) 0.0197(10) -0.0005(9) 0.0028(8) -0.0005(9)
    N5 0.0202(12) 0.0267(12) 0.0156(11) -0.0004(9) 0.0008(9) -0.0015(9)
    N6 0.0213(12) 0.0221(11) 0.0174(11) 0.0014(9) -0.0002(9) -0.0004(9)
    N7 0.0237(13) 0.0250(12) 0.0173(11) -0.0003(9) -0.0023(10) 0.0000(9)
    N8 0.0215(12) 0.0207(11) 0.0179(11) 0.0022(9) 0.0001(9) -0.0001(9)
    N9 0.0249(13) 0.0285(12) 0.0213(11) -0.0047(10) 0.0004(10) 0.0008(9)
    N10 0.0230(11) 0.0263(12) 0.0158(10) -0.0026(10) 0.0004(8) -0.0007(9)
    N11 0.0248(12) 0.0225(12) 0.0204(11) 0.0014(9) -0.0045(10) -0.0001(9)
    N12 0.0272(13) 0.0221(12) 0.0173(11) 0.0007(9) -0.0050(10) -0.0002(9)
    C1 0.0366(18) 0.0272(14) 0.0298(16) -0.0052(12) -0.0055(13) 0.0071(12)
    C2 0.0235(14) 0.0226(13) 0.0255(14) -0.0034(11) 0.0007(11) -0.0016(11)
    C3 0.0331(17) 0.0247(13) 0.0283(15) -0.0062(12) -0.0037(13) -0.0027(11)
    C4 0.0255(16) 0.0290(15) 0.0226(16) -0.0034(12) -0.0042(13) -0.0040(12)
    C5 0.0339(17) 0.0418(19) 0.042(2) -0.0102(14) -0.0151(15) 0.0098(15)
    C6 0.0231(15) 0.0357(16) 0.0415(18) -0.0058(13) -0.0009(13) 0.0017(14)
    C7 0.0229(15) 0.0250(14) 0.0332(16) -0.0020(11) 0.0046(12) 0.0037(11)
    C8 0.0266(15) 0.0339(16) 0.0310(16) 0.0042(12) 0.0083(13) 0.0055(13)
    C9 0.0333(15) 0.0273(14) 0.0169(12) 0.0063(14) 0.0063(11) 0.0015(12)
    C10 0.0403(19) 0.0402(17) 0.0234(14) 0.0074(14) 0.0048(13) -0.0015(12)
    C11 0.0305(16) 0.0308(16) 0.0233(15) 0.0034(12) 0.0023(12) -0.0029(11)
    C12 0.0189(13) 0.0273(14) 0.0204(14) 0.0015(11) -0.0026(11) -0.0042(10)
    C13 0.0231(15) 0.0252(14) 0.0229(14) 0.0029(11) -0.0006(12) -0.0010(11)
    C14 0.0188(13) 0.0244(14) 0.0216(14) -0.0004(11) -0.0024(11) 0.0023(11)
    C15 0.052(2) 0.0308(16) 0.0255(16) 0.0097(14) 0.0038(15) 0.0083(13)
    C16 0.0324(17) 0.0276(15) 0.0235(15) 0.0049(13) 0.0002(13) -0.0026(11)
    C17 0.0168(13) 0.0233(13) 0.0236(14) -0.0028(10) -0.0019(11) -0.0023(10)
    C18 0.0221(15) 0.0201(14) 0.0266(15) 0.0012(11) -0.0007(12) 0.0021(11)
    C19 0.0240(14) 0.0230(14) 0.0230(15) -0.0009(11) -0.0033(12) 0.0031(11)
    C20 0.0400(19) 0.0314(15) 0.0238(15) 0.0012(13) -0.0009(13) 0.0043(12)
    C21 0.0283(17) 0.0371(17) 0.0424(19) -0.0086(13) -0.0004(14) 0.0051(14)
    C22 0.0238(15) 0.0254(15) 0.0281(15) -0.0037(11) 0.0011(12) 0.0061(11)
    C23 0.0272(16) 0.0320(16) 0.0309(16) 0.0034(12) 0.0096(13) 0.0050(12)
    C24 0.0266(14) 0.0271(14) 0.0246(13) 0.0051(13) 0.0065(11) 0.0029(13)
    C25 0.0431(19) 0.0468(18) 0.0192(14) 0.0087(14) 0.0062(13) -0.0039(12)
    C26 0.0345(18) 0.0245(14) 0.0347(17) -0.0057(12) -0.0101(14) 0.0040(13)
    C27 0.0281(15) 0.0196(13) 0.0223(14) -0.0007(11) -0.0039(12) -0.0005(11)
    C28 0.0269(15) 0.0279(14) 0.0315(16) -0.0100(12) -0.0058(13) 0.0030(12)
    C29 0.0264(16) 0.0282(15) 0.0275(17) -0.0064(12) -0.0077(13) 0.0013(12)
    C30 0.050(2) 0.0425(19) 0.039(2) -0.0139(16) -0.0255(17) 0.0067(15)
    C31 0.0240(13) 0.0274(14) 0.0146(11) 0.0008(12) -0.0024(10) -0.0003(11)
    C32 0.0196(12) 0.0221(13) 0.0200(12) -0.0007(12) 0.0003(10) -0.0009(11)
    S1A 0.0242(5) 0.0246(4) 0.0221(4) -0.0043(4) 0.0023(3) -0.0031(3)
    O1A 0.022(2) 0.0380(11) 0.043(2) -0.0014(18) 0.0119(15) -0.0013(13)
    O2A 0.036(2) 0.035(2) 0.0327(14) 0.0007(14) 0.0000(13) 0.0048(15)
    O3A 0.0367(12) 0.0206(17) 0.028(3) -0.0030(14) 0.0035(18) -0.0111(14)
    C1A 0.032(3) 0.027(2) 0.036(3) -0.006(2) 0.0129(19) 0.000(2)
    F1A 0.0198(18) 0.0387(19) 0.0514(13) 0.0018(12) -0.0010(15) -0.0025(12)
    F2A 0.0480(14) 0.057(2) 0.0211(19) -0.0175(14) -0.0004(16) 0.0044(14)
    F3A 0.0349(18) 0.0266(11) 0.039(3) -0.0051(11) -0.0016(15) -0.0125(11)
    S1A' 0.0242(5) 0.0246(4) 0.0221(4) -0.0043(4) 0.0023(3) -0.0031(3)
    O1A' 0.0198(18) 0.0387(19) 0.0514(13) 0.0018(12) -0.0010(15) -0.0025(12)
    O2A' 0.0480(14) 0.057(2) 0.0211(19) -0.0175(14) -0.0004(16) 0.0044(14)
    O3A' 0.0349(18) 0.0266(11) 0.039(3) -0.0051(11) -0.0016(15) -0.0125(11)
    C1A' 0.032(3) 0.027(2) 0.036(3) -0.006(2) 0.0129(19) 0.000(2)
    F1A' 0.022(2) 0.0380(11) 0.043(2) -0.0014(18) 0.0119(15) -0.0013(13)
    F2A' 0.036(2) 0.035(2) 0.0327(14) 0.0007(14) 0.0000(13) 0.0048(15)
    F3A' 0.0367(12) 0.0206(17) 0.028(3) -0.0030(14) 0.0035(18) -0.0111(14)
_geom_special_details
;
All e.s.d.'s (except the e.s.d. in the dihedral angle between two l.s. planes)
are estimated using the full covariance matrix. The cell e.s.d.'s are taken
into account individually in the estimation of e.s.d.'s in distances, angles
and torsion angles; correlations between e.s.d.'s in cell parameters are only
used when they are defined by crystal symmetry. An approximate (isotropic)
treatment of cell e.s.d.'s is used for estimating e.s.d.'s involving l.s.
planes.
;
loop_
    _geom_bond_atom_site_label_1
    _geom_bond_atom_site_label_2
    _geom_bond_site_symmetry_2
    _geom_bond_distance
    _geom_bond_publ_flag
    Na1 N11 . 2.427(3) ?
    Na1 N1 . 2.445(3) ?
    Na1 N9 . 2.459(3) ?
    Na1 N3 . 2.463(3) ?
    Na1 N7 . 2.501(3) ?
    Na1 N5 . 2.507(3) ?
    N1 C2 . 1.334(4) ?
    N1 N2 . 1.369(3) ?
    N2 C4 . 1.366(4) ?
    N2 C31 . 1.447(4) ?
    N3 C7 . 1.333(4) ?
    N3 N4 . 1.364(3) ?
    N4 C9 . 1.372(3) ?
    N4 C31 . 1.437(3) ?
    N5 C12 . 1.331(3) ?
    N5 N6 . 1.375(3) ?
    N6 C14 . 1.360(3) ?
    N6 C31 . 1.450(3) ?
    N7 C17 . 1.335(3) ?
    N7 N8 . 1.368(3) ?
    N8 C19 . 1.376(3) ?
    N8 C32 . 1.450(3) ?
    N9 C22 . 1.327(4) ?
    N9 N10 . 1.374(3) ?
    N10 C24 . 1.359(3) ?
    N10 C32 . 1.449(3) ?
    N11 C27 . 1.324(4) ?
    N11 N12 . 1.377(3) ?
    N12 C29 . 1.364(4) ?
    N12 C32 . 1.446(4) ?
    C1 C2 . 1.501(4) ?
    C1 H1A . 0.9800 ?
    C1 H1B . 0.9800 ?
    C1 H1C . 0.9800 ?
    C2 C3 . 1.407(4) ?
    C3 C4 . 1.360(4) ?
    C3 H3 . 0.9500 ?
    C4 C5 . 1.487(4) ?
    C5 H5A . 0.9800 ?
    C5 H5B . 0.9800 ?
    C5 H5C . 0.9800 ?
    C6 C7 . 1.489(4) ?
    C6 H6A . 0.9800 ?
    C6 H6B . 0.9800 ?
    C6 H6C . 0.9800 ?
    C7 C8 . 1.415(4) ?
    C8 C9 . 1.367(4) ?
    C8 H8 . 0.9500 ?
    C9 C10 . 1.487(4) ?
    C10 H10A . 0.9800 ?
    C10 H10B . 0.9800 ?
    C10 H10C . 0.9800 ?
    C11 C12 . 1.496(4) ?
    C11 H11A . 0.9800 ?
    C11 H11B . 0.9800 ?
    C11 H11C . 0.9800 ?
    C12 C13 . 1.404(4) ?
    C13 C14 . 1.375(4) ?
    C13 H13 . 0.9500 ?
    C14 C15 . 1.492(4) ?
    C15 H15A . 0.9800 ?
    C15 H15B . 0.9800 ?
    C15 H15C . 0.9800 ?
    C16 C17 . 1.492(4) ?
    C16 H16A . 0.9800 ?
    C16 H16B . 0.9800 ?
    C16 H16C . 0.9800 ?
    C17 C18 . 1.411(4) ?
    C18 C19 . 1.359(4) ?
    C18 H18 . 0.9500 ?
    C19 C20 . 1.491(4) ?
    C20 H20A . 0.9800 ?
    C20 H20B . 0.9800 ?
    C20 H20C . 0.9800 ?
    C21 C22 . 1.495(4) ?
    C21 H21A . 0.9800 ?
    C21 H21B . 0.9800 ?
    C21 H21C . 0.9800 ?
    C22 C23 . 1.410(4) ?
    C23 C24 . 1.372(4) ?
    C23 H23 . 0.9500 ?
    C24 C25 . 1.493(4) ?
    C25 H25A . 0.9800 ?
    C25 H25B . 0.9800 ?
    C25 H25C . 0.9800 ?
    C26 C27 . 1.492(4) ?
    C26 H26A . 0.9800 ?
    C26 H26B . 0.9800 ?
    C26 H26C . 0.9800 ?
    C27 C28 . 1.408(4) ?
    C28 C29 . 1.371(4) ?
    C28 H28 . 0.9500 ?
    C29 C30 . 1.498(4) ?
    C30 H30A . 0.9800 ?
    C30 H30B . 0.9800 ?
    C30 H30C . 0.9800 ?
    C31 H31 . 1.0000 ?
    C32 H32 . 1.0000 ?
    S1A O2A . 1.429(5) ?
    S1A O1A . 1.455(4) ?
    S1A O3A . 1.464(6) ?
    S1A C1A . 1.816(7) ?
    C1A F1A . 1.330(9) ?
    C1A F2A . 1.334(9) ?
    C1A F3A . 1.344(10) ?
    S1A' O2A' . 1.424(16) ?
    S1A' O1A' . 1.459(15) ?
    S1A' O3A' . 1.462(18) ?
    S1A' C1A' . 1.799(14) ?
    C1A' F1A' . 1.336(18) ?
    C1A' F3A' . 1.364(19) ?
    C1A' F2A' . 1.376(19) ?
loop_
    _geom_angle_atom_site_label_1
    _geom_angle_atom_site_label_2
    _geom_angle_atom_site_label_3
    _geom_angle_site_symmetry_1
    _geom_angle_site_symmetry_3
    _geom_angle
    _geom_angle_publ_flag
    N11 Na1 N1 . . 179.48(12) ?
    N11 Na1 N9 . . 75.50(9) ?
    N1 Na1 N9 . . 104.97(9) ?
    N11 Na1 N3 . . 104.81(9) ?
    N1 Na1 N3 . . 74.71(8) ?
    N9 Na1 N3 . . 179.54(12) ?
    N11 Na1 N7 . . 76.63(8) ?
    N1 Na1 N7 . . 103.24(9) ?
    N9 Na1 N7 . . 79.31(9) ?
    N3 Na1 N7 . . 100.42(9) ?
    N11 Na1 N5 . . 103.28(9) ?
    N1 Na1 N5 . . 76.84(8) ?
    N9 Na1 N5 . . 101.18(9) ?
    N3 Na1 N5 . . 79.09(8) ?
    N7 Na1 N5 . . 179.47(12) ?
    C2 N1 N2 . . 104.4(2) ?
    C2 N1 Na1 . . 124.21(19) ?
    N2 N1 Na1 . . 114.06(16) ?
    C4 N2 N1 . . 112.2(2) ?
    C4 N2 C31 . . 127.0(2) ?
    N1 N2 C31 . . 120.3(2) ?
    C7 N3 N4 . . 105.0(2) ?
    C7 N3 Na1 . . 130.29(19) ?
    N4 N3 Na1 . . 116.44(17) ?
    N3 N4 C9 . . 112.4(2) ?
    N3 N4 C31 . . 120.4(2) ?
    C9 N4 C31 . . 127.0(2) ?
    C12 N5 N6 . . 104.2(2) ?
    C12 N5 Na1 . . 122.83(17) ?
    N6 N5 Na1 . . 111.19(16) ?
    C14 N6 N5 . . 112.1(2) ?
    C14 N6 C31 . . 125.9(2) ?
    N5 N6 C31 . . 120.9(2) ?
    C17 N7 N8 . . 104.2(2) ?
    C17 N7 Na1 . . 121.23(17) ?
    N8 N7 Na1 . . 111.07(17) ?
    N7 N8 C19 . . 112.5(2) ?
    N7 N8 C32 . . 120.57(19) ?
    C19 N8 C32 . . 126.0(2) ?
    C22 N9 N10 . . 104.0(2) ?
    C22 N9 Na1 . . 130.30(19) ?
    N10 N9 Na1 . . 115.87(16) ?
    C24 N10 N9 . . 112.8(2) ?
    C24 N10 C32 . . 127.1(2) ?
    N9 N10 C32 . . 119.9(2) ?
    C27 N11 N12 . . 104.8(2) ?
    C27 N11 Na1 . . 123.79(19) ?
    N12 N11 Na1 . . 114.28(16) ?
    C29 N12 N11 . . 111.9(2) ?
    C29 N12 C32 . . 126.8(2) ?
    N11 N12 C32 . . 120.6(2) ?
    C2 C1 H1A . . 109.5 ?
    C2 C1 H1B . . 109.5 ?
    H1A C1 H1B . . 109.5 ?
    C2 C1 H1C . . 109.5 ?
    H1A C1 H1C . . 109.5 ?
    H1B C1 H1C . . 109.5 ?
    N1 C2 C3 . . 110.9(3) ?
    N1 C2 C1 . . 119.9(2) ?
    C3 C2 C1 . . 129.2(3) ?
    C4 C3 C2 . . 106.5(3) ?
    C4 C3 H3 . . 126.7 ?
    C2 C3 H3 . . 126.7 ?
    C3 C4 N2 . . 105.9(2) ?
    C3 C4 C5 . . 131.1(3) ?
    N2 C4 C5 . . 122.9(3) ?
    C4 C5 H5A . . 109.5 ?
    C4 C5 H5B . . 109.5 ?
    H5A C5 H5B . . 109.5 ?
    C4 C5 H5C . . 109.5 ?
    H5A C5 H5C . . 109.5 ?
    H5B C5 H5C . . 109.5 ?
    C7 C6 H6A . . 109.5 ?
    C7 C6 H6B . . 109.5 ?
    H6A C6 H6B . . 109.5 ?
    C7 C6 H6C . . 109.5 ?
    H6A C6 H6C . . 109.5 ?
    H6B C6 H6C . . 109.5 ?
    N3 C7 C8 . . 110.4(3) ?
    N3 C7 C6 . . 120.4(3) ?
    C8 C7 C6 . . 129.2(3) ?
    C9 C8 C7 . . 106.7(3) ?
    C9 C8 H8 . . 126.6 ?
    C7 C8 H8 . . 126.6 ?
    C8 C9 N4 . . 105.5(2) ?
    C8 C9 C10 . . 132.2(3) ?
    N4 C9 C10 . . 122.3(3) ?
    C9 C10 H10A . . 109.5 ?
    C9 C10 H10B . . 109.5 ?
    H10A C10 H10B . . 109.5 ?
    C9 C10 H10C . . 109.5 ?
    H10A C10 H10C . . 109.5 ?
    H10B C10 H10C . . 109.5 ?
    C12 C11 H11A . . 109.5 ?
    C12 C11 H11B . . 109.5 ?
    H11A C11 H11B . . 109.5 ?
    C12 C11 H11C . . 109.5 ?
    H11A C11 H11C . . 109.5 ?
    H11B C11 H11C . . 109.5 ?
    N5 C12 C13 . . 111.7(3) ?
    N5 C12 C11 . . 119.9(2) ?
    C13 C12 C11 . . 128.4(3) ?
    C14 C13 C12 . . 105.7(2) ?
    C14 C13 H13 . . 127.2 ?
    C12 C13 H13 . . 127.2 ?
    N6 C14 C13 . . 106.2(3) ?
    N6 C14 C15 . . 122.8(3) ?
    C13 C14 C15 . . 130.9(3) ?
    C14 C15 H15A . . 109.5 ?
    C14 C15 H15B . . 109.5 ?
    H15A C15 H15B . . 109.5 ?
    C14 C15 H15C . . 109.5 ?
    H15A C15 H15C . . 109.5 ?
    H15B C15 H15C . . 109.5 ?
    C17 C16 H16A . . 109.5 ?
    C17 C16 H16B . . 109.5 ?
    H16A C16 H16B . . 109.5 ?
    C17 C16 H16C . . 109.5 ?
    H16A C16 H16C . . 109.5 ?
    H16B C16 H16C . . 109.5 ?
    N7 C17 C18 . . 111.0(2) ?
    N7 C17 C16 . . 120.6(2) ?
    C18 C17 C16 . . 128.5(2) ?
    C19 C18 C17 . . 106.8(3) ?
    C19 C18 H18 . . 126.6 ?
    C17 C18 H18 . . 126.6 ?
    C18 C19 N8 . . 105.5(3) ?
    C18 C19 C20 . . 132.1(3) ?
    N8 C19 C20 . . 122.4(3) ?
    C19 C20 H20A . . 109.5 ?
    C19 C20 H20B . . 109.5 ?
    H20A C20 H20B . . 109.5 ?
    C19 C20 H20C . . 109.5 ?
    H20A C20 H20C . . 109.5 ?
    H20B C20 H20C . . 109.5 ?
    C22 C21 H21A . . 109.5 ?
    C22 C21 H21B . . 109.5 ?
    H21A C21 H21B . . 109.5 ?
    C22 C21 H21C . . 109.5 ?
    H21A C21 H21C . . 109.5 ?
    H21B C21 H21C . . 109.5 ?
    N9 C22 C23 . . 111.5(2) ?
    N9 C22 C21 . . 119.9(3) ?
    C23 C22 C21 . . 128.6(3) ?
    C24 C23 C22 . . 106.1(3) ?
    C24 C23 H23 . . 126.9 ?
    C22 C23 H23 . . 126.9 ?
    N10 C24 C23 . . 105.6(3) ?
    N10 C24 C25 . . 122.4(3) ?
    C23 C24 C25 . . 132.0(3) ?
    C24 C25 H25A . . 109.5 ?
    C24 C25 H25B . . 109.5 ?
    H25A C25 H25B . . 109.5 ?
    C24 C25 H25C . . 109.5 ?
    H25A C25 H25C . . 109.5 ?
    H25B C25 H25C . . 109.5 ?
    C27 C26 H26A . . 109.5 ?
    C27 C26 H26B . . 109.5 ?
    H26A C26 H26B . . 109.5 ?
    C27 C26 H26C . . 109.5 ?
    H26A C26 H26C . . 109.5 ?
    H26B C26 H26C . . 109.5 ?
    N11 C27 C28 . . 111.1(2) ?
    N11 C27 C26 . . 120.5(2) ?
    C28 C27 C26 . . 128.3(3) ?
    C29 C28 C27 . . 106.3(3) ?
    C29 C28 H28 . . 126.9 ?
    C27 C28 H28 . . 126.9 ?
    N12 C29 C28 . . 105.9(2) ?
    N12 C29 C30 . . 122.5(3) ?
    C28 C29 C30 . . 131.5(3) ?
    C29 C30 H30A . . 109.5 ?
    C29 C30 H30B . . 109.5 ?
    H30A C30 H30B . . 109.5 ?
    C29 C30 H30C . . 109.5 ?
    H30A C30 H30C . . 109.5 ?
    H30B C30 H30C . . 109.5 ?
    N4 C31 N2 . . 112.3(2) ?
    N4 C31 N6 . . 110.8(2) ?
    N2 C31 N6 . . 111.4(2) ?
    N4 C31 H31 . . 107.3 ?
    N2 C31 H31 . . 107.3 ?
    N6 C31 H31 . . 107.3 ?
    N12 C32 N10 . . 111.4(2) ?
    N12 C32 N8 . . 111.8(2) ?
    N10 C32 N8 . . 110.9(2) ?
    N12 C32 H32 . . 107.5 ?
    N10 C32 H32 . . 107.5 ?
    N8 C32 H32 . . 107.5 ?
    O2A S1A O1A . . 114.7(3) ?
    O2A S1A O3A . . 115.8(3) ?
    O1A S1A O3A . . 115.2(4) ?
    O2A S1A C1A . . 103.3(4) ?
    O1A S1A C1A . . 102.7(4) ?
    O3A S1A C1A . . 102.3(4) ?
    F1A C1A F2A . . 107.5(7) ?
    F1A C1A F3A . . 106.1(7) ?
    F2A C1A F3A . . 107.2(7) ?
    F1A C1A S1A . . 112.4(6) ?
    F2A C1A S1A . . 112.0(6) ?
    F3A C1A S1A . . 111.3(5) ?
    O2A' S1A' O1A' . . 114.1(19) ?
    O2A' S1A' O3A' . . 111(2) ?
    O1A' S1A' O3A' . . 115(2) ?
    O2A' S1A' C1A' . . 106.9(15) ?
    O1A' S1A' C1A' . . 104.4(12) ?
    O3A' S1A' C1A' . . 103.9(14) ?
    F1A' C1A' F3A' . . 102.7(19) ?
    F1A' C1A' F2A' . . 109.1(16) ?
    F3A' C1A' F2A' . . 106.3(18) ?
    F1A' C1A' S1A' . . 116.0(16) ?
    F3A' C1A' S1A' . . 107.4(15) ?
    F2A' C1A' S1A' . . 114.3(13) ?
loop_
    _geom_torsion_atom_site_label_1
    _geom_torsion_atom_site_label_2
    _geom_torsion_atom_site_label_3
    _geom_torsion_atom_site_label_4
    _geom_torsion_site_symmetry_1
    _geom_torsion_site_symmetry_2
    _geom_torsion_site_symmetry_3
    _geom_torsion_site_symmetry_4
    _geom_torsion
    _geom_torsion_publ_flag
    N11 Na1 N1 C2 . . . . 149(14) ?
    N9 Na1 N1 C2 . . . . -7.8(2) ?
    N3 Na1 N1 C2 . . . . 171.9(2) ?
    N7 Na1 N1 C2 . . . . 74.5(2) ?
    N5 Na1 N1 C2 . . . . -106.0(2) ?
    N11 Na1 N1 N2 . . . . -81(14) ?
    N9 Na1 N1 N2 . . . . 121.47(18) ?
    N3 Na1 N1 N2 . . . . -58.88(18) ?
    N7 Na1 N1 N2 . . . . -156.25(17) ?
    N5 Na1 N1 N2 . . . . 23.21(18) ?
    C2 N1 N2 C4 . . . . 0.9(3) ?
    Na1 N1 N2 C4 . . . . -137.74(19) ?
    C2 N1 N2 C31 . . . . 173.5(2) ?
    Na1 N1 N2 C31 . . . . 34.9(3) ?
    N11 Na1 N3 C7 . . . . 66.8(2) ?
    N1 Na1 N3 C7 . . . . -113.0(2) ?
    N9 Na1 N3 C7 . . . . -66(15) ?
    N7 Na1 N3 C7 . . . . -12.0(2) ?
    N5 Na1 N3 C7 . . . . 167.8(2) ?
    N11 Na1 N3 N4 . . . . -149.92(18) ?
    N1 Na1 N3 N4 . . . . 30.28(17) ?
    N9 Na1 N3 N4 . . . . 77(15) ?
    N7 Na1 N3 N4 . . . . 131.30(18) ?
    N5 Na1 N3 N4 . . . . -48.90(18) ?
    C7 N3 N4 C9 . . . . 0.4(3) ?
    Na1 N3 N4 C9 . . . . -151.37(19) ?
    C7 N3 N4 C31 . . . . 175.5(2) ?
    Na1 N3 N4 C31 . . . . 23.7(3) ?
    N11 Na1 N5 C12 . . . . -2.8(2) ?
    N1 Na1 N5 C12 . . . . 177.7(2) ?
    N9 Na1 N5 C12 . . . . 74.8(2) ?
    N3 Na1 N5 C12 . . . . -105.6(2) ?
    N7 Na1 N5 C12 . . . . -83(13) ?
    N11 Na1 N5 N6 . . . . 121.46(16) ?
    N1 Na1 N5 N6 . . . . -58.03(16) ?
    N9 Na1 N5 N6 . . . . -160.99(16) ?
    N3 Na1 N5 N6 . . . . 18.63(16) ?
    N7 Na1 N5 N6 . . . . 41(13) ?
    C12 N5 N6 C14 . . . . 2.7(3) ?
    Na1 N5 N6 C14 . . . . -131.50(19) ?
    C12 N5 N6 C31 . . . . 171.8(2) ?
    Na1 N5 N6 C31 . . . . 37.6(3) ?
    N11 Na1 N7 C17 . . . . -177.6(2) ?
    N1 Na1 N7 C17 . . . . 1.9(2) ?
    N9 Na1 N7 C17 . . . . 104.9(2) ?
    N3 Na1 N7 C17 . . . . -74.7(2) ?
    N5 Na1 N7 C17 . . . . -97(13) ?
    N11 Na1 N7 N8 . . . . 59.55(16) ?
    N1 Na1 N7 N8 . . . . -120.96(16) ?
    N9 Na1 N7 N8 . . . . -17.92(16) ?
    N3 Na1 N7 N8 . . . . 162.46(16) ?
    N5 Na1 N7 N8 . . . . 140(13) ?
    C17 N7 N8 C19 . . . . -2.3(3) ?
    Na1 N7 N8 C19 . . . . 129.9(2) ?
    C17 N7 N8 C32 . . . . -171.6(2) ?
    Na1 N7 N8 C32 . . . . -39.5(3) ?
    N11 Na1 N9 C22 . . . . 110.9(2) ?
    N1 Na1 N9 C22 . . . . -69.3(3) ?
    N3 Na1 N9 C22 . . . . -116(15) ?
    N7 Na1 N9 C22 . . . . -170.3(2) ?
    N5 Na1 N9 C22 . . . . 9.9(3) ?
    N11 Na1 N9 N10 . . . . -28.94(18) ?
    N1 Na1 N9 N10 . . . . 150.86(18) ?
    N3 Na1 N9 N10 . . . . 104(15) ?
    N7 Na1 N9 N10 . . . . 49.86(18) ?
    N5 Na1 N9 N10 . . . . -129.94(18) ?
    C22 N9 N10 C24 . . . . 0.2(3) ?
    Na1 N9 N10 C24 . . . . 149.8(2) ?
    C22 N9 N10 C32 . . . . -175.4(2) ?
    Na1 N9 N10 C32 . . . . -25.9(3) ?
    N1 Na1 N11 C27 . . . . 31(14) ?
    N9 Na1 N11 C27 . . . . -172.2(2) ?
    N3 Na1 N11 C27 . . . . 8.1(2) ?
    N7 Na1 N11 C27 . . . . 105.5(2) ?
    N5 Na1 N11 C27 . . . . -73.9(2) ?
    N1 Na1 N11 N12 . . . . -99(14) ?
    N9 Na1 N11 N12 . . . . 58.06(19) ?
    N3 Na1 N11 N12 . . . . -121.59(19) ?
    N7 Na1 N11 N12 . . . . -24.16(18) ?
    N5 Na1 N11 N12 . . . . 156.38(18) ?
    C27 N11 N12 C29 . . . . -1.7(3) ?
    Na1 N11 N12 C29 . . . . 136.9(2) ?
    C27 N11 N12 C32 . . . . -172.2(2) ?
    Na1 N11 N12 C32 . . . . -33.6(3) ?
    N2 N1 C2 C3 . . . . -0.6(3) ?
    Na1 N1 C2 C3 . . . . 132.5(2) ?
    N2 N1 C2 C1 . . . . 179.5(3) ?
    Na1 N1 C2 C1 . . . . -47.4(3) ?
    N1 C2 C3 C4 . . . . 0.1(4) ?
    C1 C2 C3 C4 . . . . 180.0(3) ?
    C2 C3 C4 N2 . . . . 0.4(3) ?
    C2 C3 C4 C5 . . . . 179.5(3) ?
    N1 N2 C4 C3 . . . . -0.8(3) ?
    C31 N2 C4 C3 . . . . -172.9(3) ?
    N1 N2 C4 C5 . . . . -180.0(3) ?
    C31 N2 C4 C5 . . . . 7.9(5) ?
    N4 N3 C7 C8 . . . . -0.6(3) ?
    Na1 N3 C7 C8 . . . . 145.7(2) ?
    N4 N3 C7 C6 . . . . 179.9(2) ?
    Na1 N3 C7 C6 . . . . -33.8(4) ?
    N3 C7 C8 C9 . . . . 0.6(3) ?
    C6 C7 C8 C9 . . . . -179.9(3) ?
    C7 C8 C9 N4 . . . . -0.3(3) ?
    C7 C8 C9 C10 . . . . 179.0(3) ?
    N3 N4 C9 C8 . . . . 0.0(3) ?
    C31 N4 C9 C8 . . . . -174.7(3) ?
    N3 N4 C9 C10 . . . . -179.5(3) ?
    C31 N4 C9 C10 . . . . 5.8(4) ?
    N6 N5 C12 C13 . . . . -1.6(3) ?
    Na1 N5 C12 C13 . . . . 125.8(2) ?
    N6 N5 C12 C11 . . . . 178.0(2) ?
    Na1 N5 C12 C11 . . . . -54.7(3) ?
    N5 C12 C13 C14 . . . . -0.1(3) ?
    C11 C12 C13 C14 . . . . -179.6(3) ?
    N5 N6 C14 C13 . . . . -2.8(3) ?
    C31 N6 C14 C13 . . . . -171.2(2) ?
    N5 N6 C14 C15 . . . . 176.9(3) ?
    C31 N6 C14 C15 . . . . 8.5(4) ?
    C12 C13 C14 N6 . . . . 1.7(3) ?
    C12 C13 C14 C15 . . . . -178.0(3) ?
    N8 N7 C17 C18 . . . . 1.6(3) ?
    Na1 N7 C17 C18 . . . . -124.4(2) ?
    N8 N7 C17 C16 . . . . -178.3(2) ?
    Na1 N7 C17 C16 . . . . 55.7(3) ?
    N7 C17 C18 C19 . . . . -0.4(3) ?
    C16 C17 C18 C19 . . . . 179.5(3) ?
    C17 C18 C19 N8 . . . . -1.0(3) ?
    C17 C18 C19 C20 . . . . 177.4(3) ?
    N7 N8 C19 C18 . . . . 2.1(3) ?
    C32 N8 C19 C18 . . . . 170.7(2) ?
    N7 N8 C19 C20 . . . . -176.5(2) ?
    C32 N8 C19 C20 . . . . -7.9(4) ?
    N10 N9 C22 C23 . . . . -0.4(3) ?
    Na1 N9 C22 C23 . . . . -143.7(2) ?
    N10 N9 C22 C21 . . . . -179.9(2) ?
    Na1 N9 C22 C21 . . . . 36.8(4) ?
    N9 C22 C23 C24 . . . . 0.5(3) ?
    C21 C22 C23 C24 . . . . 179.9(3) ?
    N9 N10 C24 C23 . . . . 0.1(3) ?
    C32 N10 C24 C23 . . . . 175.4(3) ?
    N9 N10 C24 C25 . . . . 179.2(3) ?
    C32 N10 C24 C25 . . . . -5.5(4) ?
    C22 C23 C24 N10 . . . . -0.3(3) ?
    C22 C23 C24 C25 . . . . -179.3(3) ?
    N12 N11 C27 C28 . . . . 1.6(3) ?
    Na1 N11 C27 C28 . . . . -131.9(2) ?
    N12 N11 C27 C26 . . . . -179.0(3) ?
    Na1 N11 C27 C26 . . . . 47.5(4) ?
    N11 C27 C28 C29 . . . . -1.0(4) ?
    C26 C27 C28 C29 . . . . 179.7(3) ?
    N11 N12 C29 C28 . . . . 1.1(3) ?
    C32 N12 C29 C28 . . . . 170.8(3) ?
    N11 N12 C29 C30 . . . . -179.2(3) ?
    C32 N12 C29 C30 . . . . -9.4(5) ?
    C27 C28 C29 N12 . . . . -0.1(3) ?
    C27 C28 C29 C30 . . . . -179.8(4) ?
    N3 N4 C31 N2 . . . . -77.7(3) ?
    C9 N4 C31 N2 . . . . 96.6(3) ?
    N3 N4 C31 N6 . . . . 47.7(3) ?
    C9 N4 C31 N6 . . . . -138.0(3) ?
    C4 N2 C31 N4 . . . . -148.6(3) ?
    N1 N2 C31 N4 . . . . 39.9(3) ?
    C4 N2 C31 N6 . . . . 86.4(3) ?
    N1 N2 C31 N6 . . . . -85.1(3) ?
    C14 N6 C31 N4 . . . . 77.0(3) ?
    N5 N6 C31 N4 . . . . -90.5(3) ?
    C14 N6 C31 N2 . . . . -157.1(2) ?
    N5 N6 C31 N2 . . . . 35.4(3) ?
    C29 N12 C32 N10 . . . . 149.7(3) ?
    N11 N12 C32 N10 . . . . -41.3(3) ?
    C29 N12 C32 N8 . . . . -85.6(3) ?
    N11 N12 C32 N8 . . . . 83.3(3) ?
    C24 N10 C32 N12 . . . . -95.4(3) ?
    N9 N10 C32 N12 . . . . 79.6(3) ?
    C24 N10 C32 N8 . . . . 139.4(3) ?
    N9 N10 C32 N8 . . . . -45.6(3) ?
    N7 N8 C32 N12 . . . . -33.6(3) ?
    C19 N8 C32 N12 . . . . 158.7(2) ?
    N7 N8 C32 N10 . . . . 91.4(3) ?
    C19 N8 C32 N10 . . . . -76.4(3) ?
    O2A S1A C1A F1A . . . . -62.6(7) ?
    O1A S1A C1A F1A . . . . 177.8(7) ?
    O3A S1A C1A F1A . . . . 58.1(7) ?
    O2A S1A C1A F2A . . . . 176.2(7) ?
    O1A S1A C1A F2A . . . . 56.6(7) ?
    O3A S1A C1A F2A . . . . -63.1(7) ?
    O2A S1A C1A F3A . . . . 56.3(7) ?
    O1A S1A C1A F3A . . . . -63.3(7) ?
    O3A S1A C1A F3A . . . . 177.0(8) ?
    O2A' S1A' C1A' F1A' . . . . 61(2) ?
    O1A' S1A' C1A' F1A' . . . . -177(2) ?
    O3A' S1A' C1A' F1A' . . . . -57(2) ?
    O2A' S1A' C1A' F3A' . . . . -53(2) ?
    O1A' S1A' C1A' F3A' . . . . 69(2) ?
    O3A' S1A' C1A' F3A' . . . . -171(3) ?
    O2A' S1A' C1A' F2A' . . . . -170(2) ?
    O1A' S1A' C1A' F2A' . . . . -49.1(19) ?
    O3A' S1A' C1A' F2A' . . . . 72(2) ?
