# Supplementary material for: Bis[tris­(3,5-dimethyl-1H-pyrazol-1-yl-κN 2)meth­yl]sodium trifluoro­methane­sulfonate
Source: Acta Crystallogr Sect E Struct Rep Online. 2012 Jun 30;68(Pt 7):m973. doi: 10.1107/S1600536812028413 (PMC3393224; doi:10.1107/S1600536812028413)
Supplement: Supplementary file 2 [file e-68-0m973-Isup2.hkl]

# 
# h,k,l, Fc-squared, Fo-squared, sigma(Fo-squared) and status flag 
# 
data_I
_shelx_title ' k12052' 
_shelx_refln_list_code          4 
_shelx_F_calc_maximum      121.40 
_exptl_crystal_F_000       808.00 
_reflns_d_resolution_high  0.7698 
 
loop_ 
 _symmetry_equiv_pos_as_xyz 
 'x, y, z' 
 'x, -y, z+1/2' 
 
_cell_length_a     9.0579 
_cell_length_b    12.5733 
_cell_length_c    16.4386 
_cell_angle_alpha  90.000 
_cell_angle_beta   90.592 
_cell_angle_gamma  90.000 
 
_shelx_F_squared_multiplier     1.000 
 
loop_ 
 _refln_index_h 
 _refln_index_k 
 _refln_index_l 
 _refln_F_squared_calc 
 _refln_F_squared_meas 
 _refln_F_squared_sigma 
 _refln_observed_status 
  -1   1 -21        9.48        6.85      4.65 o 
   0   1 -21        4.70        6.19      4.48 o 
   1   1 -21      209.69      196.47     17.82 o 
   2   1 -21       26.05       26.23      9.56 o 
  -1   2 -21       13.93        3.15      6.08 o 
   0   2 -21        6.70        7.61      4.67 o 
   1   2 -21       25.15       21.04      9.55 o 
   1   0 -20      208.61      221.02     17.73 o 
   2   0 -20      514.05      546.03     35.50 o 
   3   0 -20       23.31       26.71     10.12 o 
   4   0 -20       60.02       41.54      8.88 o 
  -3   1 -20        2.58        4.01      5.51 o 
  -2   1 -20       20.36       10.83      6.19 o 
  -1   1 -20       23.31       25.44      5.77 o 
   0   1 -20        1.26        5.02      4.49 o 
   1   1 -20       15.77       12.40     10.83 o 
   2   1 -20        9.33        9.96      8.91 o 
   3   1 -20      122.05      115.77     12.40 o 
   4   1 -20        7.98        5.55      8.58 o 
  -3   2 -20       21.33       12.70      5.47 o 
  -2   2 -20        9.61       14.09      5.38 o 
  -1   2 -20       26.03        8.61      4.43 o 
   0   2 -20      699.06      780.98     28.66 o 
   1   2 -20        5.39        6.55      8.11 o 
   2   2 -20       18.38       20.29     10.40 o 
   3   2 -20       29.92       32.79      9.22 o 
  -3   3 -20        0.63        1.22      5.16 o 
  -2   3 -20        4.50        3.04      4.80 o 
  -1   3 -20        6.86        8.52      4.90 o 
   0   3 -20        6.63        5.73      4.94 o 
   1   3 -20       63.64       48.39     10.85 o 
   2   3 -20       26.82       25.42     10.77 o 
   3   3 -20        0.78       11.37      7.83 o 
  -2   4 -20      391.76      409.50     16.15 o 
  -1   4 -20       24.31       16.25      5.07 o 
   0   4 -20        5.25        2.57      4.09 o 
   1   4 -20       34.48       24.62      9.14 o 
   2   4 -20      145.47      145.01     15.85 o 
   3   4 -20        8.42        1.49     10.88 o 
  -1   5 -20        7.44        3.72      4.46 o 
   0   5 -20       34.36       35.32      5.26 o 
   1   5 -20       17.89       21.74     11.37 o 
   2   5 -20      139.36      120.50     15.17 o 
  -5   1 -19       15.63       12.77      5.16 o 
  -4   1 -19       33.89       36.82      5.41 o 
  -3   1 -19      229.03      247.70     10.88 o 
  -2   1 -19       40.31       45.96      5.94 o 
  -1   1 -19       99.46       64.71      5.74 o 
   0   1 -19       26.77       22.21      5.48 o 
   1   1 -19      225.73      268.85     18.88 o 
   2   1 -19       37.78       34.35      8.72 o 
   3   1 -19       95.53      102.94     11.62 o 
   4   1 -19      116.32      117.39     13.33 o 
   5   1 -19       65.73       60.54      8.58 o 
  -5   2 -19        5.95       12.43      6.59 o 
  -4   2 -19        0.49        2.05      4.35 o 
  -3   2 -19       18.49       21.13      5.28 o 
  -2   2 -19        1.24        0.00      4.30 o 
  -1   2 -19        2.75        0.00      4.90 o 
   0   2 -19       75.07       59.33      5.47 o 
   1   2 -19        7.40       14.18      8.45 o 
   2   2 -19       36.35       34.47      9.22 o 
   3   2 -19        2.88       13.70      6.99 o 
   4   2 -19        0.10        0.00      8.47 o 
   5   2 -19       20.28       11.59      6.19 o 
  -4   3 -19       20.33       17.19      7.33 o 
  -3   3 -19       38.73       43.67      5.23 o 
  -2   3 -19       11.43       10.14      5.07 o 
  -1   3 -19      181.59      179.46      9.72 o 
   0   3 -19        7.38        0.82      4.35 o 
   1   3 -19       11.36       16.52      7.86 o 
   2   3 -19        7.22        1.35      6.73 o 
   3   3 -19       92.33       93.72     12.52 o 
   4   3 -19      144.91      135.69     14.12 o 
   5   3 -19       98.00      103.77     11.20 o 
  -4   4 -19        1.82        0.00      5.21 o 
  -3   4 -19       41.68       35.29      5.67 o 
  -2   4 -19        2.23        2.37      3.96 o 
  -1   4 -19        7.20       10.97      5.88 o 
   0   4 -19       13.10        8.62      4.30 o 
   1   4 -19        2.29        3.21      4.82 o 
   2   4 -19       12.41       16.22      5.84 o 
   3   4 -19       28.05       33.59      7.09 o 
   4   4 -19       12.34        0.00      6.44 o 
  -3   5 -19      154.56      142.77      9.08 o 
  -2   5 -19       26.12       10.87      5.95 o 
  -1   5 -19       10.06        3.41      3.68 o 
   0   5 -19      135.36      136.39      7.97 o 
   1   5 -19       81.78       85.43      9.99 o 
   2   5 -19       72.08       72.53      8.08 o 
   3   5 -19        8.20       10.54      7.19 o 
   4   5 -19      142.11      162.06     12.81 o 
  -3   6 -19       10.54        6.12      5.88 o 
  -2   6 -19        5.43        3.52      4.55 o 
  -1   6 -19       20.36       29.05      5.40 o 
   0   6 -19       33.45       31.14      5.46 o 
   1   6 -19      114.44      109.86      9.48 o 
   2   6 -19      236.67      271.75     16.00 o 
   3   6 -19       12.01       15.74      6.99 o 
  -1   7 -19      731.23      787.10     33.81 o 
   0   7 -19       20.90       15.33      5.53 o 
   1   7 -19        8.26        4.69      6.66 o 
   1   0 -18       52.39       53.16      5.28 o 
   2   0 -18      276.48      304.88     17.49 o 
   3   0 -18       28.22       13.27      8.57 o 
   4   0 -18        8.69        0.54      6.86 o 
   5   0 -18      141.24      150.52     10.84 o 
   6   0 -18       63.83       54.58      8.21 o 
  -6   1 -18       14.17        6.93      5.44 o 
  -5   1 -18       54.13       47.98      5.74 o 
  -4   1 -18        0.16        0.00      3.76 o 
  -3   1 -18       10.10        6.04      4.38 o 
  -2   1 -18        1.51        3.32      4.16 o 
  -1   1 -18        6.96        6.68      4.18 o 
   0   1 -18       17.30       12.52      3.89 o 
   1   1 -18       31.34       18.09      4.18 o 
   2   1 -18        0.71        0.84      5.82 o 
   3   1 -18       10.72       21.27      7.73 o 
   4   1 -18        0.43        2.47      6.85 o 
   5   1 -18       34.34       41.91      7.03 o 
   6   1 -18        1.60        0.00      6.34 o 
  -6   2 -18        9.08       10.09      5.65 o 
  -5   2 -18       76.91       87.07      6.22 o 
  -4   2 -18      186.63      186.55      8.58 o 
  -3   2 -18      111.27      121.94      7.64 o 
  -2   2 -18      247.40      254.50     10.23 o 
  -1   2 -18        0.94        0.84      4.43 o 
   0   2 -18       11.43        7.52      3.89 o 
   1   2 -18      503.11      619.32     17.22 o 
   2   2 -18       30.40       42.92      6.65 o 
   3   2 -18      216.55      220.36     12.39 o 
   4   2 -18      126.83      159.69     10.91 o 
   5   2 -18      100.49       98.95     11.28 o 
   6   2 -18      196.75      221.60     12.86 o 
  -5   3 -18        0.51        0.00      6.93 o 
  -4   3 -18       36.61       41.20      5.84 o 
  -3   3 -18       26.15       27.18      4.62 o 
  -2   3 -18        2.25        0.00      4.39 o 
  -1   3 -18      115.49      120.66      6.65 o 
   0   3 -18        5.82        6.66      3.88 o 
   1   3 -18       88.29       96.39      7.49 o 
   2   3 -18       27.46       24.01      6.07 o 
   3   3 -18      230.61      228.32     13.98 o 
   4   3 -18      114.73      117.15     10.84 o 
   5   3 -18       41.28       35.45      6.39 o 
   6   3 -18        6.07        2.60      5.95 o 
  -5   4 -18       67.51       70.15      9.08 o 
  -4   4 -18      115.37       98.97      8.41 o 
  -3   4 -18       15.35       10.50      3.76 o 
  -2   4 -18       14.40       15.30      4.11 o 
  -1   4 -18      144.40      142.84      7.98 o 
   0   4 -18       18.80        7.17      4.15 o 
   1   4 -18       16.41       21.48      5.78 o 
   2   4 -18      184.81      200.40     13.72 o 
   3   4 -18      198.82      220.51     13.33 o 
   4   4 -18       19.07       15.83      6.71 o 
   5   4 -18       22.71       16.57      5.78 o 
  -5   5 -18       18.79        6.17      6.66 o 
  -4   5 -18        6.36        8.25      4.89 o 
  -3   5 -18       57.79       58.38      6.36 o 
  -2   5 -18       11.91       14.05      4.59 o 
  -1   5 -18       68.32       61.64      5.73 o 
   0   5 -18       96.99       98.43      6.85 o 
   1   5 -18       54.71       46.91      7.63 o 
   2   5 -18       75.74       83.25      8.96 o 
   3   5 -18        8.88        6.71      6.45 o 
   4   5 -18        9.93        0.00      5.28 o 
   5   5 -18        5.24        3.34      5.67 o 
  -4   6 -18      299.48      305.41     15.34 o 
  -3   6 -18       43.72       42.62      5.97 o 
  -2   6 -18       26.97       20.19      4.25 o 
  -1   6 -18       14.02        8.89      4.03 o 
   0   6 -18        7.16        2.97      4.32 o 
   1   6 -18       26.59       30.59      6.98 o 
   2   6 -18       24.93       23.46      7.46 o 
   3   6 -18      135.86      140.08     10.80 o 
   4   6 -18       14.40       19.11      6.98 o 
  -3   7 -18        4.60        0.26      4.79 o 
  -2   7 -18       15.63       12.96      5.44 o 
  -1   7 -18       15.68       12.63      3.95 o 
   0   7 -18       11.90       14.06      4.79 o 
   1   7 -18       21.44       28.53      8.11 o 
   2   7 -18      111.65       95.58      9.09 o 
   3   7 -18       59.98       45.82      9.73 o 
  -2   8 -18        8.78        5.24      5.24 o 
  -1   8 -18       38.77       32.08      7.12 o 
   0   8 -18       20.30       17.22      5.65 o 
   1   8 -18       36.26       30.02      7.57 o 
   2   8 -18       11.26        6.76      8.77 o 
  -6   1 -17       36.64       28.48      5.23 o 
  -5   1 -17       57.52       72.54      5.68 o 
  -4   1 -17       69.54       89.99      6.35 o 
  -3   1 -17      833.28      905.76     20.06 o 
  -2   1 -17       41.50       37.44      4.19 o 
  -1   1 -17        0.46        0.00      3.35 o 
   0   1 -17      117.12       90.11      5.85 o 
   1   1 -17       14.20        9.21      3.05 o 
   2   1 -17       16.94       23.65      3.34 o 
   3   1 -17       33.35       35.01      5.27 o 
   4   1 -17      668.19      834.41     31.33 o 
   5   1 -17       24.18       15.17      4.40 o 
   6   1 -17        8.83        7.36      4.92 o 
   7   1 -17        4.65        7.46      5.60 o 
  -6   2 -17       33.54       11.68      7.27 o 
  -5   2 -17       20.99       14.55      4.57 o 
  -4   2 -17       42.91       40.99      4.39 o 
  -3   2 -17        4.49        0.84      3.05 o 
  -2   2 -17       79.75       75.34      5.30 o 
  -1   2 -17       93.09       75.65      5.30 o 
   0   2 -17      141.16      131.33      6.98 o 
   1   2 -17       12.23        6.71      3.07 o 
   2   2 -17        1.28        1.68      4.18 o 
   3   2 -17      116.12      107.49      7.77 o 
   4   2 -17       93.78       81.63      7.47 o 
   5   2 -17       49.85       55.53      6.32 o 
   6   2 -17       58.87       51.00      5.97 o 
   7   2 -17       41.54       45.79      6.88 o 
  -6   3 -17      107.87       97.22      8.74 o 
  -5   3 -17       39.53       43.05      6.15 o 
  -4   3 -17       64.93       58.01      5.20 o 
  -3   3 -17      280.05      305.56      9.42 o 
  -2   3 -17        8.22        4.45      3.05 o 
  -1   3 -17       43.06       37.65      5.03 o 
   0   3 -17       10.71       14.21      4.45 o 
   1   3 -17      111.63      110.52      5.58 o 
   2   3 -17      343.48      376.31     15.85 o 
   3   3 -17        6.32        8.04      5.27 o 
   4   3 -17       72.17       68.99      8.28 o 
   5   3 -17        5.54        6.56      6.01 o 
   6   3 -17        7.20        9.43      5.65 o 
  -6   4 -17        2.27        2.27      5.82 o 
  -5   4 -17       41.37       37.28      5.81 o 
  -4   4 -17       37.57       32.85      5.16 o 
  -3   4 -17        0.14        2.47      4.13 o 
  -2   4 -17       14.72        8.60      3.88 o 
  -1   4 -17       70.93       74.87      6.39 o 
   0   4 -17      129.76      149.84      6.96 o 
   1   4 -17       21.26       11.14      3.89 o 
   2   4 -17       40.81       42.51      6.38 o 
   3   4 -17        6.50        1.93      4.99 o 
   4   4 -17       58.02       51.05      7.42 o 
   5   4 -17       16.31       12.76      5.70 o 
   6   4 -17       58.42       54.82      6.65 o 
  -6   5 -17      118.78      115.09     10.93 o 
  -5   5 -17      281.97      298.93     14.05 o 
  -4   5 -17       77.52       66.55      6.17 o 
  -3   5 -17       18.33       17.22      4.11 o 
  -2   5 -17      354.56      352.50     10.77 o 
  -1   5 -17       30.05       28.30      4.16 o 
   0   5 -17       12.67       12.23      3.61 o 
   1   5 -17       26.40       23.33      6.38 o 
   2   5 -17       30.25       26.28      7.47 o 
   3   5 -17       35.91       36.00      7.15 o 
   4   5 -17      293.24      298.47     16.04 o 
   5   5 -17       48.74       46.09      6.96 o 
   6   5 -17      104.81      106.30      9.69 o 
  -5   6 -17        3.59        3.55      6.36 o 
  -4   6 -17       30.52       32.43      6.07 o 
  -3   6 -17      181.83      181.85     10.26 o 
  -2   6 -17        8.95        8.21      3.82 o 
  -1   6 -17       11.29        9.92      3.57 o 
   0   6 -17        2.27        6.92      3.86 o 
   1   6 -17       17.39        6.05      5.51 o 
   2   6 -17       11.94       16.72      6.29 o 
   3   6 -17       76.04       69.57      7.60 o 
   4   6 -17       23.97       19.31      5.90 o 
   5   6 -17       36.00       38.16      7.10 o 
  -4   7 -17      111.34      111.35      9.52 o 
  -3   7 -17      103.72      110.06      8.47 o 
  -2   7 -17      203.42      220.06     10.23 o 
  -1   7 -17       10.39        4.63      4.09 o 
   0   7 -17       17.22       20.24      4.38 o 
   1   7 -17       66.52       53.76      8.69 o 
   2   7 -17        4.11        0.81      6.48 o 
   3   7 -17        3.41        2.93      6.93 o 
   4   7 -17      215.77      250.96     15.49 o 
   5   7 -17        6.81        4.86      6.15 o 
  -4   8 -17        1.90        9.19      7.20 o 
  -3   8 -17       20.82       11.31      5.91 o 
  -2   8 -17      147.84      122.26      9.73 o 
  -1   8 -17       30.05       27.21      5.87 o 
   0   8 -17      103.55      126.24      7.79 o 
   1   8 -17       17.53       22.26      7.96 o 
   2   8 -17        9.95        2.64      5.78 o 
   3   8 -17        2.40        0.00      6.24 o 
   4   8 -17       24.03       18.57      8.64 o 
  -2   9 -17       12.08        2.27      5.82 o 
  -1   9 -17       24.27        7.74      6.71 o 
   0   9 -17      109.13       96.29     10.67 o 
   1   9 -17       27.84       30.89      7.67 o 
   2   9 -17      140.16      170.35     12.15 o 
   3   9 -17       28.90       21.91      8.47 o 
   1   0 -16       83.44       74.76      3.88 o 
   2   0 -16      115.44      120.56      4.42 o 
   3   0 -16      339.75      401.10     10.51 o 
   4   0 -16      365.38      396.49     16.62 o 
   5   0 -16        8.32        1.95      3.59 o 
   6   0 -16        1.28        0.00      3.88 o 
   7   0 -16      192.37      210.30     11.52 o 
  -7   1 -16       53.24       41.27      6.75 o 
  -6   1 -16       29.73       22.70      4.59 o 
  -5   1 -16       59.77       58.56      4.97 o 
  -4   1 -16       43.94       38.49      4.46 o 
  -3   1 -16       43.71       36.07      3.91 o 
  -2   1 -16       67.45       60.02      4.46 o 
  -1   1 -16        1.03        0.00      1.95 o 
   0   1 -16        9.79        9.16      2.22 o 
   1   1 -16       29.50       23.57      3.04 o 
   2   1 -16       11.51        8.31      2.77 o 
   3   1 -16        3.40        1.38      3.32 o 
   4   1 -16       29.50       28.83      5.82 o 
   5   1 -16        1.25        0.00      4.16 o 
   6   1 -16        5.00        3.04      4.42 o 
   7   1 -16       70.50       75.30      6.29 o 
  -7   2 -16      161.19      161.57     10.06 o 
  -6   2 -16      198.79      207.99     11.29 o 
  -5   2 -16       64.59       62.51      4.96 o 
  -4   2 -16       82.53       79.33      5.02 o 
  -3   2 -16       61.14       50.83      3.91 o 
  -2   2 -16      977.22     1047.99     22.32 o 
  -1   2 -16        3.38        0.28      3.61 o 
   0   2 -16       81.57       75.17      4.72 o 
   1   2 -16      270.92      269.26      7.77 o 
   2   2 -16       18.65       18.58      2.78 o 
   3   2 -16        0.70        4.43      3.88 o 
   4   2 -16      245.42      237.54     11.08 o 
   5   2 -16      399.69      455.25     17.73 o 
   6   2 -16       82.52       88.25      6.89 o 
   7   2 -16       20.17       20.44      5.17 o 
  -7   3 -16       79.31       68.24      7.91 o 
  -6   3 -16       53.17       47.01      6.41 o 
  -5   3 -16        1.92        2.19      3.30 o 
  -4   3 -16       16.59       16.93      3.88 o 
  -3   3 -16       67.01       70.27      4.45 o 
  -2   3 -16        8.91        2.23      2.80 o 
  -1   3 -16      368.76      399.33     11.41 o 
   0   3 -16        9.69        6.38      3.59 o 
   1   3 -16        0.94        0.84      2.50 o 
   2   3 -16        2.66        0.00      4.43 o 
   3   3 -16       38.92       38.59      6.38 o 
   4   3 -16        2.35        2.49      5.26 o 
   5   3 -16        8.98       11.59      4.42 o 
   6   3 -16       34.62       31.85      5.21 o 
   7   3 -16        0.96        0.00      4.87 o 
  -7   4 -16      239.70      224.90     14.35 o 
  -6   4 -16      114.68       98.28      7.39 o 
  -5   4 -16       24.05       21.75      4.62 o 
  -4   4 -16       43.55       39.23      4.70 o 
  -3   4 -16       13.53        4.73      3.61 o 
  -2   4 -16       69.75       59.64      4.45 o 
  -1   4 -16      243.22      238.01      7.52 o 
   0   4 -16      708.48      785.50     19.17 o 
   1   4 -16      507.09      587.30     13.97 o 
   2   4 -16        8.32       13.35      4.73 o 
   3   4 -16       10.40        6.66      5.00 o 
   4   4 -16      195.89      195.71     10.80 o 
   5   4 -16       16.97       20.37      5.23 o 
   6   4 -16        5.65        9.01      4.92 o 
   7   4 -16        6.57       16.07      5.90 o 
  -6   5 -16        0.01        0.00      4.69 o 
  -5   5 -16       23.62       21.52      5.65 o 
  -4   5 -16       10.16        1.65      4.94 o 
  -3   5 -16      178.22      172.36      6.93 o 
  -2   5 -16      257.97      262.88      8.35 o 
  -1   5 -16       37.24       27.83      3.61 o 
   0   5 -16       31.92       24.21      3.61 o 
   1   5 -16      146.23      175.61      8.10 o 
   2   5 -16      629.96      706.52     24.22 o 
   3   5 -16       40.01       35.77      5.55 o 
   4   5 -16      161.20      183.20     11.31 o 
   5   5 -16       30.93       28.71      6.83 o 
   6   5 -16        0.55        1.89      4.86 o 
  -6   6 -16       74.90       67.98      7.12 o 
  -5   6 -16      175.05      187.26     11.11 o 
  -4   6 -16      153.65      141.43      8.41 o 
  -3   6 -16       58.87       60.29      5.51 o 
  -2   6 -16       12.44        7.76      3.32 o 
  -1   6 -16      140.70      155.95      6.39 o 
   0   6 -16      163.52      194.48      6.96 o 
   1   6 -16        9.55       20.06      5.57 o 
   2   6 -16       82.04       82.19      7.77 o 
   3   6 -16      137.71      142.20      9.12 o 
   4   6 -16       16.48        5.48      6.29 o 
   5   6 -16      192.55      231.42     11.92 o 
   6   6 -16       13.97       14.35      7.17 o 
  -5   7 -16      102.08       88.84      8.81 o 
  -4   7 -16       91.33       75.57      8.01 o 
  -3   7 -16      186.63      193.23      9.79 o 
  -2   7 -16       37.12       30.81      4.13 o 
  -1   7 -16       11.93       10.51      3.58 o 
   0   7 -16        5.72        3.32      3.88 o 
   1   7 -16      107.08      120.73      8.58 o 
   2   7 -16      159.02      183.52     12.13 o 
   3   7 -16       77.46       86.42      8.47 o 
   4   7 -16       90.18       95.46      9.73 o 
   5   7 -16       88.72       74.49      7.98 o 
   6   7 -16       33.27       17.66      5.97 o 
  -5   8 -16       24.61       26.10      6.27 o 
  -4   8 -16      111.46      103.16      8.61 o 
  -3   8 -16       28.88       27.77      6.95 o 
  -2   8 -16        8.96        4.89      5.43 o 
  -1   8 -16        2.80        0.00      4.11 o 
   0   8 -16       74.40       72.09      6.32 o 
   1   8 -16       18.44        8.20      6.01 o 
   2   8 -16      147.65      168.34     12.20 o 
   3   8 -16      241.84      334.61     17.74 o 
   4   8 -16        4.04        1.07      7.67 o 
   5   8 -16       81.35       69.19      8.03 o 
  -4   9 -16        1.19        0.00      5.27 o 
  -3   9 -16       14.84       10.37      5.44 o 
  -2   9 -16       96.44       82.63      7.69 o 
  -1   9 -16       41.19       49.37      8.06 o 
   0   9 -16      170.29      163.48      8.37 o 
   1   9 -16       13.30        2.13      5.87 o 
   2   9 -16      143.98      158.49     11.38 o 
   3   9 -16       20.59       20.90      6.27 o 
   4   9 -16       11.02        7.43      7.16 o 
  -2  10 -16      384.22      441.05     18.61 o 
  -1  10 -16       31.71       23.84      7.79 o 
   0  10 -16       10.85        9.67      6.54 o 
   1  10 -16      212.41      274.26     16.64 o 
   2  10 -16       52.08       40.38      8.89 o 
   3  10 -16       33.91       28.74      7.50 o 
  -8   1 -15      207.62      191.13     11.27 o 
  -7   1 -15       15.27       38.39     11.27 o 
  -6   1 -15       30.14       30.86      4.69 o 
  -5   1 -15      198.58      203.90      6.96 o 
  -4   1 -15       18.61       18.71      2.80 o 
  -3   1 -15      121.18      125.43      4.45 o 
  -2   1 -15       14.02       13.61      2.50 o 
  -1   1 -15      444.06      455.61      9.67 o 
   0   1 -15      724.26      739.34     15.41 o 
   1   1 -15      252.79      251.32      6.61 o 
   2   1 -15     1687.43     1834.69     34.86 o 
   3   1 -15      498.39      556.50     12.35 o 
   4   1 -15       73.76       84.20      6.32 o 
   5   1 -15      165.65      178.17      7.46 o 
   6   1 -15       26.42       21.91      4.16 o 
   7   1 -15      238.87      273.87     11.37 o 
   8   1 -15        3.11        6.31      5.21 o 
  -8   2 -15        6.88       13.48      6.88 o 
  -7   2 -15       79.14       72.67      7.47 o 
  -6   2 -15       25.05       26.35      4.39 o 
  -5   2 -15      566.72      663.28     14.18 o 
  -4   2 -15        5.30        5.30      2.51 o 
  -3   2 -15       35.44       28.70      2.80 o 
  -2   2 -15        4.90        5.27      1.95 o 
  -1   2 -15       14.35        6.35      1.93 o 
   0   2 -15       22.70       23.37      2.20 o 
   1   2 -15      745.14      791.30     16.25 o 
   2   2 -15       88.14       75.98      3.57 o 
   3   2 -15       30.17       26.98      4.67 o 
   4   2 -15        4.51        2.20      4.13 o 
   5   2 -15       55.10       53.63      5.53 o 
   6   2 -15       92.04      109.95      6.65 o 
   7   2 -15        7.27        3.58      4.99 o 
   8   2 -15        2.13        4.65      5.19 o 
  -8   3 -15       28.38       19.66      8.57 o 
  -7   3 -15       35.42       23.33      5.57 o 
  -6   3 -15       87.32       76.48      6.01 o 
  -5   3 -15       26.84       19.12      3.04 o 
  -4   3 -15      338.11      329.34      8.64 o 
  -3   3 -15      910.42     1007.50     20.06 o 
  -2   3 -15     1252.23     1352.67     26.38 o 
  -1   3 -15      178.38      182.71      6.35 o 
   0   3 -15     1648.54     1812.78     37.44 o 
   1   3 -15      918.54      976.41     21.03 o 
   2   3 -15      242.76      233.92      6.35 o 
   3   3 -15      305.03      317.18     11.86 o 
   4   3 -15        5.82        3.31      5.24 o 
   5   3 -15       52.75       45.90      5.53 o 
   6   3 -15        7.96       10.50      4.15 o 
   7   3 -15        1.95        0.00      4.39 o 
   8   3 -15       16.87       15.20      5.16 o 
  -7   4 -15       48.94       35.13      5.24 o 
  -6   4 -15       59.21       55.58      5.70 o 
  -5   4 -15       25.99       23.46      3.58 o 
  -4   4 -15       17.75       20.86      3.61 o 
  -3   4 -15       44.16       39.81      3.61 o 
  -2   4 -15      752.52      809.27     17.79 o 
  -1   4 -15        3.33        0.00      2.77 o 
   0   4 -15      190.90      168.20      5.51 o 
   1   4 -15        7.60        7.77      3.04 o 
   2   4 -15       69.15       55.99      3.88 o 
   3   4 -15       88.75       92.47      7.49 o 
   4   4 -15      120.13      102.94      8.03 o 
   5   4 -15      121.25      139.61      8.30 o 
   6   4 -15       45.05       42.18      5.78 o 
   7   4 -15        1.16        1.65      4.36 o 
  -7   5 -15       96.80       99.69      6.98 o 
  -6   5 -15      107.68      121.77      7.25 o 
  -5   5 -15      104.25       95.95      5.48 o 
  -4   5 -15      107.48      114.73      5.82 o 
  -3   5 -15       21.69       18.07      3.05 o 
  -2   5 -15      189.22      185.14      6.39 o 
  -1   5 -15      762.39      773.61     16.92 o 
   0   5 -15      690.71      709.19     16.30 o 
   1   5 -15       22.47       28.41      4.18 o 
   2   5 -15      143.97      132.58      8.34 o 
   3   5 -15       97.52      120.12      8.04 o 
   4   5 -15        4.34        9.40      5.26 o 
   5   5 -15        7.01       10.48      4.40 o 
   6   5 -15       97.97       87.47      7.67 o 
   7   5 -15      142.32      132.48      9.75 o 
  -7   6 -15        3.51        0.00      4.29 o 
  -6   6 -15       12.34        7.39      4.76 o 
  -5   6 -15      403.51      449.80     17.11 o 
  -4   6 -15        3.10        0.00      3.57 o 
  -3   6 -15      362.10      373.75      9.99 o 
  -2   6 -15      259.22      282.72      7.77 o 
  -1   6 -15       18.52       11.65      3.05 o 
   0   6 -15       13.50       13.04      3.32 o 
   1   6 -15       27.54       35.45      4.46 o 
   2   6 -15       31.21       43.70      5.57 o 
   3   6 -15      228.53      226.71     11.38 o 
   4   6 -15       13.89       12.72      5.53 o 
   5   6 -15       86.78       76.32      7.69 o 
   6   6 -15       38.88       35.32      6.79 o 
   7   6 -15       42.93       44.88      6.14 o 
  -6   7 -15      136.66      119.47      8.01 o 
  -5   7 -15       52.87       41.46      6.15 o 
  -4   7 -15      222.24      197.33     10.37 o 
  -3   7 -15      110.08       93.28      6.62 o 
  -2   7 -15      106.66      102.93      5.27 o 
  -1   7 -15      204.78      237.62      6.95 o 
   0   7 -15      146.38      155.12      6.11 o 
   1   7 -15       63.20       66.12      7.80 o 
   2   7 -15      296.07      317.17     15.02 o 
   3   7 -15        1.16        6.92      5.81 o 
   4   7 -15      282.97      302.98     15.39 o 
   5   7 -15        3.98        3.52      5.44 o 
   6   7 -15       18.88       11.79      7.23 o 
  -5   8 -15        7.10        0.00      4.96 o 
  -4   8 -15       37.90       33.32      6.72 o 
  -3   8 -15        5.70        1.65      4.36 o 
  -2   8 -15        7.31        9.11      4.97 o 
  -1   8 -15       71.04       64.02      5.26 o 
   0   8 -15        3.14        3.59      3.34 o 
   1   8 -15       21.23       19.42      6.38 o 
   2   8 -15        9.98       14.08      6.07 o 
   3   8 -15      127.69      145.02     10.41 o 
   4   8 -15      127.69      145.44     12.20 o 
   5   8 -15       15.28       18.98      6.95 o 
   6   8 -15       15.32        5.50      5.75 o 
  -5   9 -15        5.71        8.87      6.58 o 
  -4   9 -15       17.00        1.83      6.29 o 
  -3   9 -15      279.82      271.07     13.95 o 
  -2   9 -15        0.47        0.00      5.71 o 
  -1   9 -15       16.45       15.91      6.31 o 
   0   9 -15      136.00      145.56      7.44 o 
   1   9 -15      126.07      128.88     10.67 o 
   2   9 -15      156.99      156.93     12.52 o 
   3   9 -15       75.32       63.29      8.08 o 
   4   9 -15       85.20       78.58      8.23 o 
   5   9 -15       17.39       12.49      6.76 o 
  -4  10 -15        9.54       15.63      6.55 o 
  -3  10 -15        2.98        0.00      5.97 o 
  -2  10 -15       49.53       49.87      7.42 o 
  -1  10 -15      154.14      154.19     11.01 o 
   0  10 -15       49.05       39.23      8.13 o 
   1  10 -15       66.70       63.16      8.25 o 
   2  10 -15       54.85       54.75      7.67 o 
   3  10 -15       52.20       26.64      7.84 o 
   4  10 -15       98.87       98.92      9.22 o 
  -2  11 -15       26.37        9.40      6.61 o 
  -1  11 -15      134.77      128.19      9.82 o 
   0  11 -15        9.29        3.38      7.29 o 
   1  11 -15       23.02       14.53      6.38 o 
   2  11 -15       51.78       52.84      8.10 o 
   1   0 -14     1377.85     1547.61     26.13 o 
   2   0 -14      484.72      449.68      9.76 o 
   3   0 -14     2856.25     3040.29     54.24 o 
   4   0 -14      170.01      165.92      5.44 o 
   5   0 -14      139.70      132.72      6.02 o 
   6   0 -14      308.66      321.77     10.48 o 
   7   0 -14       11.10        6.12      3.89 o 
   8   0 -14       27.39       27.02      5.28 o 
  -8   1 -14       40.78       42.15      8.48 o 
  -7   1 -14      136.97      127.55     11.76 o 
  -6   1 -14      156.29      149.97      6.11 o 
  -5   1 -14      196.46      191.82      6.41 o 
  -4   1 -14       68.35       69.05      3.34 o 
  -3   1 -14      125.63      115.60      4.16 o 
  -2   1 -14       29.87       25.09      1.93 o 
  -1   1 -14       13.57       12.33      1.92 o 
   0   1 -14      578.54      562.46     10.91 o 
   1   1 -14       15.93       11.18      2.19 o 
   2   1 -14      159.79      138.22      4.63 o 
   3   1 -14        6.69        5.71      1.90 o 
   4   1 -14       83.10       80.95      5.73 o 
   5   1 -14        4.21        1.11      3.55 o 
   6   1 -14       29.26       15.46      3.86 o 
   7   1 -14       24.06       26.94      4.72 o 
   8   1 -14       32.67       28.63      5.02 o 
  -8   2 -14        7.35       14.25      5.54 o 
  -7   2 -14       15.46       12.54      5.17 o 
  -6   2 -14       13.24        6.09      2.77 o 
  -5   2 -14       16.08       11.69      2.78 o 
  -4   2 -14      412.82      461.65      9.75 o 
  -3   2 -14      144.87      156.08      4.43 o 
  -2   2 -14      413.21      405.98      6.89 o 
  -1   2 -14       46.55       46.34      2.19 o 
   0   2 -14      170.35      160.64      4.63 o 
   1   2 -14     1257.57     1275.45     22.97 o 
   2   2 -14      100.15       94.18      3.82 o 
   3   2 -14     1254.09     1380.47     25.10 o 
   4   2 -14      170.85      155.27      8.21 o 
   5   2 -14      375.57      382.92     12.35 o 
   6   2 -14       41.64       38.37      4.69 o 
   7   2 -14        4.02        0.84      4.72 o 
   8   2 -14       49.86       39.35      5.26 o 
  -8   3 -14       21.36       24.88      6.55 o 
  -7   3 -14       77.50       84.62      6.24 o 
  -6   3 -14       83.14       76.77      4.69 o 
  -5   3 -14        7.75       10.57      2.78 o 
  -4   3 -14       91.03       89.02      3.61 o 
  -3   3 -14       87.78       94.85      3.32 o 
  -2   3 -14      151.85      146.23      4.15 o 
  -1   3 -14       76.90       77.36      3.01 o 
   0   3 -14        2.10        1.36      2.19 o 
   1   3 -14      341.86      297.22      7.13 o 
   2   3 -14      250.11      214.82      6.02 o 
   3   3 -14        2.99        3.28      3.84 o 
   4   3 -14      223.50      217.54      9.32 o 
   5   3 -14       13.24       11.28      4.13 o 
   6   3 -14        9.37        7.46      4.40 o 
   7   3 -14      183.06      212.85      9.69 o 
   8   3 -14       10.43       12.69      4.97 o 
  -8   4 -14       41.38       41.14      5.43 o 
  -7   4 -14        3.81        4.84      4.30 o 
  -6   4 -14       31.64       23.64      4.39 o 
  -5   4 -14        2.38        7.22      2.78 o 
  -4   4 -14        1.90        1.39      2.50 o 
  -3   4 -14        8.37       15.54      2.78 o 
  -2   4 -14      298.92      320.92      8.01 o 
  -1   4 -14     1394.58     1496.08     23.90 o 
   0   4 -14      126.65      128.40      4.65 o 
   1   4 -14       27.38       22.59      3.31 o 
   2   4 -14        7.89        3.03      2.20 o 
   3   4 -14      809.68      803.24     25.30 o 
   4   4 -14       23.43       30.83      5.51 o 
   5   4 -14       32.15       35.29      4.97 o 
   6   4 -14      179.56      179.79      7.73 o 
   7   4 -14        0.83        1.38      4.40 o 
   8   4 -14       15.94        4.94      5.48 o 
  -8   5 -14        4.16        4.59      4.83 o 
  -7   5 -14       30.95       18.90      4.52 o 
  -6   5 -14       12.72       17.74      4.36 o 
  -5   5 -14       52.73       48.12      4.15 o 
  -4   5 -14       14.50       18.06      3.05 o 
  -3   5 -14      324.08      319.78      8.06 o 
  -2   5 -14      129.25       96.55      4.70 o 
  -1   5 -14       13.96       10.46      2.76 o 
   0   5 -14      475.06      448.01      8.50 o 
   1   5 -14       11.02        3.58      3.32 o 
   2   5 -14       55.28       42.29      3.86 o 
   3   5 -14       41.73       32.04      5.24 o 
   4   5 -14      254.28      256.80     10.50 o 
   5   5 -14       12.05        7.73      4.69 o 
   6   5 -14      428.55      467.42     16.82 o 
   7   5 -14       87.26       84.03      6.59 o 
   8   5 -14       44.29       35.03      7.06 o 
  -7   6 -14       56.46       46.39      5.24 o 
  -6   6 -14       37.66       33.24      5.13 o 
  -5   6 -14       35.16       20.63      5.21 o 
  -4   6 -14        3.36        5.00      3.59 o 
  -3   6 -14        2.95        0.00      2.78 o 
  -2   6 -14      695.13      810.35     17.18 o 
  -1   6 -14      200.37      206.84      6.35 o 
   0   6 -14      689.17      759.03     15.13 o 
   1   6 -14       78.57       77.27      5.55 o 
   2   6 -14       52.65       41.90      5.82 o 
   3   6 -14     1050.22     1186.76     39.35 o 
   4   6 -14       47.20       34.59      5.54 o 
   5   6 -14      102.83       80.85      6.90 o 
   6   6 -14      297.37      335.94     15.10 o 
   7   6 -14        8.67        1.90      4.63 o 
  -7   7 -14        2.70        0.00      4.36 o 
  -6   7 -14        3.73        5.33      5.06 o 
  -5   7 -14       19.72       14.45      4.92 o 
  -4   7 -14       68.87       51.32      5.53 o 
  -3   7 -14       74.88       72.95      6.09 o 
  -2   7 -14       74.33       68.83      3.59 o 
  -1   7 -14       14.42        6.09      3.04 o 
   0   7 -14       90.53       82.70      4.42 o 
   1   7 -14        7.89        8.37      3.35 o 
   2   7 -14       22.13       17.25      6.12 o 
   3   7 -14      145.14      172.27      9.99 o 
   4   7 -14        2.00        8.01      5.24 o 
   5   7 -14        7.37        7.69      4.39 o 
   6   7 -14       25.08       24.78      6.27 o 
   7   7 -14       20.55       19.34      5.91 o 
  -6   8 -14      115.48      104.24      7.83 o 
  -5   8 -14      104.12      115.20      7.79 o 
  -4   8 -14       63.20       68.08      7.10 o 
  -3   8 -14       18.16       26.78      5.53 o 
  -2   8 -14       64.77       56.03      4.72 o 
  -1   8 -14       15.24       15.27      3.59 o 
   0   8 -14       71.59       69.43      4.72 o 
   1   8 -14      128.03      131.39      8.64 o 
   2   8 -14        8.16        0.00      4.45 o 
   3   8 -14      514.34      590.69     22.69 o 
   4   8 -14       30.41       42.88      6.88 o 
   5   8 -14       21.95       23.68      6.25 o 
   6   8 -14      310.47      379.86     17.99 o 
  -5   9 -14        6.55        3.94      4.99 o 
  -4   9 -14      128.35      135.36      8.89 o 
  -3   9 -14       31.95       22.69      5.47 o 
  -2   9 -14      242.68      204.62     10.75 o 
  -1   9 -14        4.24        5.26      3.88 o 
   0   9 -14       96.35      109.73      5.84 o 
   1   9 -14       15.67       17.19      4.72 o 
   2   9 -14        7.13        0.00      5.53 o 
   3   9 -14      239.98      274.11     15.07 o 
   4   9 -14        6.02        3.25      4.89 o 
   5   9 -14      121.69      123.81      8.84 o 
   6   9 -14        5.30        9.43      6.29 o 
  -5  10 -14        1.11        3.28      5.82 o 
  -4  10 -14      230.40      227.89     13.11 o 
  -3  10 -14      197.59      195.59     12.05 o 
  -2  10 -14      128.83      115.80      9.52 o 
  -1  10 -14        5.07        6.02      5.20 o 
   0  10 -14        5.08        9.11      4.13 o 
   1  10 -14      127.86      131.43     10.39 o 
   2  10 -14        1.86        0.00      6.24 o 
   3  10 -14       13.60       11.55      7.80 o 
   4  10 -14        8.68        6.08      6.62 o 
   5  10 -14       94.30       76.59      7.80 o 
  -3  11 -14       69.36       55.12      8.28 o 
  -2  11 -14        0.47        1.32      5.54 o 
  -1  11 -14        0.32        0.81      5.63 o 
   0  11 -14      112.79      103.21      8.91 o 
   1  11 -14       18.89        9.01      6.36 o 
   2  11 -14       17.55       17.63      6.58 o 
   3  11 -14        6.42        1.56      6.49 o 
   4  11 -14        9.77       12.22      6.36 o 
  -1  12 -14       13.51       11.51      7.16 o 
   0  12 -14       15.39        7.49      5.92 o 
   1  12 -14        1.41        1.76      6.29 o 
   2  12 -14        4.54        0.00      7.25 o 
  -9   1 -13        5.02        8.33     10.91 o 
  -8   1 -13       28.46       23.03     10.03 o 
  -7   1 -13        7.74        8.01      4.70 o 
  -6   1 -13        1.65        5.02      3.34 o 
  -5   1 -13      714.29      806.88     19.18 o 
  -4   1 -13       17.33       17.16      2.77 o 
  -3   1 -13      183.67      185.30      4.40 o 
  -2   1 -13      409.08      510.23      8.24 o 
  -1   1 -13      859.20      922.17     15.02 o 
   0   1 -13      827.91      890.49     13.58 o 
   1   1 -13      785.71      776.65     13.01 o 
   2   1 -13      225.58      196.51      4.87 o 
   3   1 -13      187.74      208.02      5.11 o 
   4   1 -13     1645.93     1725.18     29.44 o 
   5   1 -13      733.10      742.64     17.38 o 
   6   1 -13       17.68        7.39      3.28 o 
   7   1 -13      158.91      164.19      8.01 o 
   8   1 -13        4.95        2.51      4.19 o 
   9   1 -13       36.98       28.71      5.58 o 
  -9   2 -13        3.64        5.19      6.73 o 
  -8   2 -13       77.61       61.81      7.29 o 
  -7   2 -13       43.37       44.65      4.40 o 
  -6   2 -13      186.17      189.14      6.11 o 
  -5   2 -13       96.79       84.20      3.59 o 
  -4   2 -13        5.30        3.88      2.22 o 
  -3   2 -13       55.74       56.27      2.49 o 
  -2   2 -13      232.50      244.50      4.12 o 
  -1   2 -13     1083.96     1114.08     15.29 o 
   0   2 -13      302.26      280.96      5.70 o 
   1   2 -13        6.18        6.25      1.90 o 
   2   2 -13        4.01        2.98      1.63 o 
   3   2 -13        8.21        6.78      1.63 o 
   4   2 -13        0.40        1.63      3.51 o 
   5   2 -13      159.39      161.65      7.08 o 
   6   2 -13       24.56       21.92      3.55 o 
   7   2 -13        5.99       14.65      4.42 o 
   8   2 -13       76.87       65.11      5.57 o 
   9   2 -13       59.65       53.36      6.95 o 
  -9   3 -13       59.70       66.50     13.35 o 
  -8   3 -13       16.06       20.93      4.29 o 
  -7   3 -13      185.95      197.72      8.51 o 
  -6   3 -13       12.69       13.58      3.04 o 
  -5   3 -13      271.14      294.42      6.95 o 
  -4   3 -13      648.04      651.26     13.03 o 
  -3   3 -13      303.36      307.93      5.24 o 
  -2   3 -13      109.35      110.32      3.01 o 
  -1   3 -13      395.10      393.26      7.09 o 
   0   3 -13      377.43      359.83      7.59 o 
   1   3 -13      585.83      570.75     13.08 o 
   2   3 -13      195.41      162.21      4.35 o 
   3   3 -13        0.83        1.36      1.63 o 
   4   3 -13     1874.05     1986.05     51.73 o 
   5   3 -13       54.17       42.05      4.11 o 
   6   3 -13      156.09      158.73      6.86 o 
   7   3 -13      160.55      126.31      6.63 o 
   8   3 -13        1.12        0.00      4.43 o 
   9   3 -13        4.03        3.58      6.36 o 
  -8   4 -13      158.20      140.73      7.71 o 
  -7   4 -13       40.04       17.74      4.11 o 
  -6   4 -13       22.16       10.78      3.86 o 
  -5   4 -13       60.74       59.13      3.59 o 
  -4   4 -13       12.92        9.70      2.50 o 
  -3   4 -13        4.44        6.35      1.66 o 
  -2   4 -13       97.28       77.71      3.84 o 
  -1   4 -13        8.87       13.08      1.11 o 
   0   4 -13      331.02      330.68      5.70 o 
   1   4 -13     1243.43     1268.01     31.20 o 
   2   4 -13      158.22      145.93      5.19 o 
   3   4 -13      835.15      853.41     17.49 o 
   4   4 -13      212.70      222.31      7.93 o 
   5   4 -13        4.22        0.00      3.30 o 
   6   4 -13       38.90       39.64      4.67 o 
   7   4 -13        5.78       10.23      3.86 o 
   8   4 -13       55.36       62.52      6.36 o 
  -8   5 -13       87.65       77.81      6.83 o 
  -7   5 -13       81.47       83.78      6.24 o 
  -6   5 -13       22.60       15.70      4.40 o 
  -5   5 -13       14.84       11.92      3.32 o 
  -4   5 -13        8.02        8.88      2.78 o 
  -3   5 -13      301.52      289.93      7.47 o 
  -2   5 -13     1048.09     1109.39     20.34 o 
  -1   5 -13      390.10      400.29      9.29 o 
   0   5 -13     1000.69     1000.51     13.60 o 
   1   5 -13      477.75      499.86     13.47 o 
   2   5 -13      241.05      223.49      7.13 o 
   3   5 -13       13.58       10.97      4.12 o 
   4   5 -13      146.47      156.56      7.97 o 
   5   5 -13      168.56      155.69      7.43 o 
   6   5 -13      150.62      153.51      8.00 o 
   7   5 -13      187.06      197.82      9.38 o 
   8   5 -13        3.53        4.39      5.78 o 
  -8   6 -13        3.61        0.00      4.66 o 
  -7   6 -13       49.78       42.10      5.63 o 
  -6   6 -13       18.78       17.79      4.11 o 
  -5   6 -13       38.52       28.47      3.32 o 
  -4   6 -13       25.57       26.89      3.04 o 
  -3   6 -13      194.76      187.93      5.54 o 
  -2   6 -13      108.58       91.22      3.85 o 
  -1   6 -13       54.72       47.14      3.01 o 
   0   6 -13        3.08        1.09      2.19 o 
   1   6 -13       50.32       49.70      4.15 o 
   2   6 -13       71.99       69.53      4.40 o 
   3   6 -13      363.94      365.70     15.46 o 
   4   6 -13       38.87       31.16      4.69 o 
   5   6 -13       20.27        7.71      4.69 o 
   6   6 -13        4.98        1.66      4.69 o 
   7   6 -13       19.98       16.76      4.96 o 
   8   6 -13        4.97        5.46      7.09 o 
  -7   7 -13       17.85       22.45      5.28 o 
  -6   7 -13      101.81      102.23      7.59 o 
  -5   7 -13       22.26       19.26      4.13 o 
  -4   7 -13       97.22       96.64      5.81 o 
  -3   7 -13      458.60      499.30     12.46 o 
  -2   7 -13      422.57      469.34     11.34 o 
  -1   7 -13      314.34      318.83      8.27 o 
   0   7 -13       52.98       53.47      3.84 o 
   1   7 -13      114.04      123.26      6.11 o 
   2   7 -13      552.45      622.35     20.24 o 
   3   7 -13      126.61      128.46      8.03 o 
   4   7 -13      133.10      107.79      8.57 o 
   5   7 -13       11.15        8.28      5.23 o 
   6   7 -13       89.00       93.38      8.24 o 
   7   7 -13      251.82      283.06     12.54 o 
  -7   8 -13      111.70       93.23      8.27 o 
  -6   8 -13       71.06       64.91      6.14 o 
  -5   8 -13      162.47      175.64      9.01 o 
  -4   8 -13       78.08       78.31      6.07 o 
  -3   8 -13       45.23       41.27      5.54 o 
  -2   8 -13        0.36        1.12      2.77 o 
  -1   8 -13      156.57      144.98      5.81 o 
   0   8 -13        9.78        4.69      3.31 o 
   1   8 -13       10.56        8.64      3.61 o 
   2   8 -13      154.77      151.81      9.19 o 
   3   8 -13       36.71       35.77      5.82 o 
   4   8 -13       39.33       35.63      5.24 o 
   5   8 -13      225.64      248.02     12.09 o 
   6   8 -13       52.85       37.31      6.27 o 
   7   8 -13        8.49       11.83      5.65 o 
  -6   9 -13        8.83        7.30      4.70 o 
  -5   9 -13       50.53       35.73      5.91 o 
  -4   9 -13        3.93        0.00      4.93 o 
  -3   9 -13      213.53      215.46     10.75 o 
  -2   9 -13       31.32       26.88      4.72 o 
  -1   9 -13       46.32       49.38      4.43 o 
   0   9 -13       42.67       38.86      4.16 o 
   1   9 -13      212.86      245.35      9.76 o 
   2   9 -13      144.72      133.35      9.73 o 
   3   9 -13       80.87       73.26      7.47 o 
   4   9 -13        5.01        7.69      5.50 o 
   5   9 -13       77.99       73.93      7.34 o 
   6   9 -13       31.87       28.70      6.17 o 
  -5  10 -13       42.55       41.38      6.81 o 
  -4  10 -13      166.56      178.58      9.94 o 
  -3  10 -13        6.58        6.00      5.17 o 
  -2  10 -13       54.20       47.91      6.32 o 
  -1  10 -13      584.89      674.90     21.04 o 
   0  10 -13      181.47      214.62      8.61 o 
   1  10 -13       16.01        8.31      5.54 o 
   2  10 -13       55.83       48.49      5.78 o 
   3  10 -13        7.02        3.54      4.65 o 
   4  10 -13      109.11      121.17      9.19 o 
   5  10 -13        5.41        1.61      6.39 o 
  -4  11 -13       33.82       23.44      8.07 o 
  -3  11 -13      309.94      321.23     15.46 o 
  -2  11 -13       89.88      107.18      9.21 o 
  -1  11 -13       23.08       21.04      6.56 o 
   0  11 -13       75.12       73.63      7.43 o 
   1  11 -13       12.20       17.12      6.52 o 
   2  11 -13       35.59       31.04      7.56 o 
   3  11 -13       22.36       12.02      5.61 o 
   4  11 -13        3.16        3.68      4.99 o 
   5  11 -13      118.88       94.04     17.26 o 
  -3  12 -13       13.37       19.96      6.39 o 
  -2  12 -13       26.75       31.11      6.54 o 
  -1  12 -13       52.80       54.85      7.42 o 
   0  12 -13      110.95      118.81     10.14 o 
   1  12 -13        6.33        8.11      7.08 o 
   2  12 -13       16.63        7.54      7.27 o 
   3  12 -13        2.52        0.27      5.64 o 
   1   0 -12     1282.32     1332.79     21.37 o 
   2   0 -12      146.30      136.49      3.48 o 
   3   0 -12      156.00      142.57      3.74 o 
   4   0 -12       35.97       29.65      2.13 o 
   5   0 -12      952.19     1025.38     20.12 o 
   6   0 -12       98.13      100.12      5.14 o 
   7   0 -12     2103.11     2434.59     59.24 o 
   8   0 -12      248.43      251.62      8.91 o 
   9   0 -12       17.60       19.95      4.77 o 
  -9   1 -12        9.74        9.60      7.74 o 
  -8   1 -12       18.59       15.91      4.38 o 
  -7   1 -12       15.41        7.49      3.88 o 
  -6   1 -12      149.64      120.69      5.55 o 
  -5   1 -12      291.45      292.48      8.03 o 
  -4   1 -12     1199.70     1179.92     21.23 o 
  -3   1 -12      161.25      165.74      4.12 o 
  -2   1 -12        4.24        4.66      1.36 o 
  -1   1 -12      295.91      294.68      5.19 o 
   0   1 -12       76.66       80.06      2.44 o 
   1   1 -12      606.33      571.47      9.21 o 
   2   1 -12        5.57        5.65      1.62 o 
   3   1 -12       74.54       53.15      2.15 o 
   4   1 -12      109.00       90.90      2.94 o 
   5   1 -12        0.44        1.62      2.15 o 
   6   1 -12        1.78        2.17      3.25 o 
   7   1 -12        9.75        7.67      3.30 o 
   8   1 -12      158.60      153.96      7.52 o 
   9   1 -12       25.45       25.80      5.61 o 
  -9   2 -12       21.03       21.55      6.38 o 
  -8   2 -12       11.61        2.19      4.93 o 
  -7   2 -12      137.24      133.08      7.19 o 
  -6   2 -12      677.64      746.53     16.64 o 
  -5   2 -12      274.28      259.93      6.08 o 
  -4   2 -12      837.35      842.41     13.52 o 
  -3   2 -12       52.96       44.81      1.93 o 
  -2   2 -12     1128.58     1188.97     16.14 o 
  -1   2 -12      577.93      572.44      7.63 o 
   0   2 -12       77.46       80.41      2.43 o 
   1   2 -12       36.76       35.53      2.17 o 
   2   2 -12     1497.89     1551.49     23.51 o 
   3   2 -12      791.76      811.28     14.55 o 
   4   2 -12      527.72      541.68     10.77 o 
   5   2 -12      226.76      237.55      8.37 o 
   6   2 -12        1.68        0.00      2.98 o 
   7   2 -12      135.80      120.52      6.04 o 
   8   2 -12      174.59      160.21      6.95 o 
   9   2 -12        4.14        5.60      5.60 o 
  -9   3 -12      422.24      469.31     15.85 o 
  -8   3 -12        5.80        2.17      3.81 o 
  -7   3 -12       78.51       73.71      5.24 o 
  -6   3 -12      112.60      102.28      4.16 o 
  -5   3 -12       73.45       69.23      3.04 o 
  -4   3 -12      103.50      100.77      3.31 o 
  -3   3 -12      639.16      647.54      8.52 o 
  -2   3 -12      179.09      170.45      3.28 o 
  -1   3 -12       57.44       63.38      2.44 o 
   0   3 -12     1196.56     1259.99     18.10 o 
   1   3 -12      469.09      500.74     11.41 o 
   2   3 -12       85.73       88.08      2.71 o 
   3   3 -12       24.18       16.22      1.89 o 
   4   3 -12      231.52      229.06      8.65 o 
   5   3 -12       43.40       33.63      3.51 o 
   6   3 -12      245.79      250.57      9.26 o 
   7   3 -12        6.89        0.28      3.57 o 
   8   3 -12       10.98       11.38      4.72 o 
   9   3 -12       71.03       66.40      7.80 o 
  -9   4 -12       45.44       31.68      5.24 o 
  -8   4 -12        9.80        9.73      4.60 o 
  -7   4 -12      111.20      120.77      5.78 o 
  -6   4 -12       22.17       15.77      3.32 o 
  -5   4 -12       69.15       50.68      3.04 o 
  -4   4 -12      455.83      439.18      8.84 o 
  -3   4 -12      323.03      282.70      4.96 o 
  -2   4 -12      293.07      261.17      6.01 o 
  -1   4 -12      105.80       99.43      2.73 o 
   0   4 -12      542.15      577.64      8.64 o 
   1   4 -12      147.25      148.38      5.44 o 
   2   4 -12       11.09        6.52      1.36 o 
   3   4 -12       77.18       83.39      2.98 o 
   4   4 -12       45.05       54.34      5.16 o 
   5   4 -12       36.10       34.59      4.35 o 
   6   4 -12       84.84       73.05      5.20 o 
   7   4 -12       45.89       34.15      4.69 o 
   8   4 -12       48.86       31.88      5.26 o 
   9   4 -12       18.62       13.62      5.55 o 
  -8   5 -12       81.37       70.58      6.44 o 
  -7   5 -12       18.05        6.02      4.11 o 
  -6   5 -12      257.73      274.08      8.85 o 
  -5   5 -12       13.74       16.32      2.77 o 
  -4   5 -12       22.81       17.96      2.49 o 
  -3   5 -12      284.30      286.20      5.51 o 
  -2   5 -12      637.80      620.71     12.30 o 
  -1   5 -12      536.46      522.96      9.77 o 
   0   5 -12      427.69      449.07      6.48 o 
   1   5 -12      156.30      126.19      5.47 o 
   2   5 -12       16.16       10.37      2.46 o 
   3   5 -12       18.33       10.37      1.65 o 
   4   5 -12      446.35      429.79     14.75 o 
   5   5 -12       72.89       57.74      5.47 o 
   6   5 -12        2.24        5.21      4.12 o 
   7   5 -12      138.92      135.35      7.44 o 
   8   5 -12       19.53       15.76      5.54 o 
   9   5 -12        4.16        0.00      6.35 o 
  -8   6 -12      225.08      225.61      9.82 o 
  -7   6 -12       57.31       45.12      5.16 o 
  -6   6 -12       66.08       64.17      5.23 o 
  -5   6 -12      133.34      135.31      6.08 o 
  -4   6 -12      735.32      737.07     14.39 o 
  -3   6 -12      414.53      418.86      8.82 o 
  -2   6 -12      171.18      171.53      5.48 o 
  -1   6 -12       74.75       74.59      3.52 o 
   0   6 -12       74.22       68.95      1.63 o 
   1   6 -12      650.98      659.51     16.74 o 
   2   6 -12      101.12       95.73      4.66 o 
   3   6 -12      166.18      153.04      7.42 o 
   4   6 -12       61.46       53.23      5.21 o 
   5   6 -12       84.42       76.09      5.50 o 
   6   6 -12      131.85      145.82      7.98 o 
   7   6 -12       68.66       47.39      5.23 o 
   8   6 -12        6.86        2.20      6.05 o 
  -8   7 -12        5.00        1.83      4.94 o 
  -7   7 -12       16.00        2.70      4.29 o 
  -6   7 -12       56.78       50.93      4.93 o 
  -5   7 -12      119.46       91.68      6.07 o 
  -4   7 -12       26.51       22.69      3.86 o 
  -3   7 -12      286.33      277.77      6.90 o 
  -2   7 -12      336.27      301.53      7.97 o 
  -1   7 -12        2.55        2.19      2.19 o 
   0   7 -12      627.26      630.94     14.14 o 
   1   7 -12       31.04       24.83      3.31 o 
   2   7 -12       61.20       49.62      4.40 o 
   3   7 -12      507.04      516.01     17.91 o 
   4   7 -12       24.64       17.36      4.13 o 
   5   7 -12      835.93     1004.80     31.67 o 
   6   7 -12        8.63        3.31      4.39 o 
   7   7 -12      131.96      132.92      7.97 o 
   8   7 -12       37.58       17.74      7.10 o 
  -7   8 -12       42.43       30.72      6.62 o 
  -6   8 -12      297.73      305.12     12.76 o 
  -5   8 -12      139.30      129.74      7.69 o 
  -4   8 -12       54.96       44.23      4.99 o 
  -3   8 -12        5.71        8.03      3.04 o 
  -2   8 -12      356.81      341.36      9.12 o 
  -1   8 -12      424.93      444.51     10.71 o 
   0   8 -12      174.74      193.64      6.29 o 
   1   8 -12      269.58      274.39      9.72 o 
   2   8 -12       17.94       14.42      3.32 o 
   3   8 -12       52.26       41.51      5.81 o 
   4   8 -12      178.83      157.18      7.73 o 
   5   8 -12       91.49       93.38      6.34 o 
   6   8 -12      572.24      652.03     25.79 o 
   7   8 -12       31.36       30.52      6.81 o 
  -7   9 -12        1.55        0.00      5.43 o 
  -6   9 -12       33.51       35.77      5.87 o 
  -5   9 -12      218.65      230.95     10.34 o 
  -4   9 -12       19.81       28.64      5.78 o 
  -3   9 -12      127.56      154.64      8.31 o 
  -2   9 -12      169.23      144.51      8.03 o 
  -1   9 -12       93.26       92.36      4.70 o 
   0   9 -12       94.14       96.38      4.97 o 
   1   9 -12        6.71        5.02      3.89 o 
   2   9 -12       33.64       28.63      4.43 o 
   3   9 -12      208.63      226.66     11.08 o 
   4   9 -12        7.01        2.49      5.53 o 
   5   9 -12        2.16        4.66      4.66 o 
   6   9 -12      120.89      121.78      8.98 o 
   7   9 -12        9.09        9.40      7.52 o 
  -6  10 -12       31.50       27.60      5.98 o 
  -5  10 -12       56.40       47.39      6.44 o 
  -4  10 -12      211.92      195.43     10.09 o 
  -3  10 -12        1.72        4.96      5.23 o 
  -2  10 -12       18.22        7.19      4.99 o 
  -1  10 -12      172.13      166.72      9.16 o 
   0  10 -12       36.18       34.99      4.18 o 
   1  10 -12       51.44       37.31      4.73 o 
   2  10 -12       27.48       23.85      5.82 o 
   3  10 -12        2.19        1.66      5.24 o 
   4  10 -12       26.56       25.19      5.75 o 
   5  10 -12        9.45        1.35      4.89 o 
   6  10 -12       40.08       46.46      8.27 o 
  -5  11 -12      159.79      158.17      9.89 o 
  -4  11 -12       63.66       69.43      7.74 o 
  -3  11 -12       57.57       31.78      6.24 o 
  -2  11 -12      445.15      505.84     21.41 o 
  -1  11 -12       52.71       59.38      8.01 o 
   0  11 -12       21.89       11.08      5.00 o 
   1  11 -12      150.29      125.23      9.66 o 
   2  11 -12       24.98       29.91      6.59 o 
   3  11 -12      237.64      245.59     12.23 o 
   4  11 -12       50.75       50.26      6.18 o 
   5  11 -12        1.71        0.00      5.28 o 
  -4  12 -12        6.20       10.29      6.44 o 
  -3  12 -12        6.20       10.29      7.39 o 
  -2  12 -12       27.60       24.15      7.25 o 
  -1  12 -12       15.27        8.40      6.51 o 
   0  12 -12        7.02        1.65      5.46 o 
   1  12 -12       37.39       22.87      6.99 o 
   2  12 -12        5.08        0.53      5.07 o 
   3  12 -12        4.54        4.22      5.02 o 
   4  12 -12       10.70        2.07      5.46 o 
  -2  13 -12       17.64        7.70      6.17 o 
  -1  13 -12       19.42        6.25      5.98 o 
   0  13 -12        4.85        5.77      6.82 o 
   1  13 -12       39.46       39.52      7.19 o 
   2  13 -12        4.85        0.00      6.11 o 
  -9   1 -11       93.44       90.16      7.06 o 
  -8   1 -11       42.48       45.23      5.80 o 
  -7   1 -11      349.93      332.74     10.51 o 
  -6   1 -11      243.77      229.09      7.19 o 
  -5   1 -11      343.75      334.25      7.71 o 
  -4   1 -11      358.28      400.12      7.70 o 
  -3   1 -11       94.91       90.38      3.01 o 
  -2   1 -11     1355.32     1374.03     17.83 o 
  -1   1 -11      145.25      177.71      3.28 o 
   0   1 -11     1590.61     1613.77     20.97 o 
   1   1 -11        0.43        2.73      1.09 o 
   2   1 -11      779.94      756.16     11.88 o 
   3   1 -11      101.22      104.26      2.94 o 
   4   1 -11      120.84      129.21      3.47 o 
   5   1 -11     1394.33     1521.05     27.77 o 
   6   1 -11      975.70     1005.46     20.96 o 
   7   1 -11       25.23       18.48      3.81 o 
   8   1 -11       10.14        5.53      3.86 o 
   9   1 -11      180.94      191.44     10.66 o 
  10   1 -11      103.50      113.10      9.32 o 
  -9   2 -11        8.15        4.32      4.60 o 
  -8   2 -11        5.95        1.66      3.85 o 
  -7   2 -11        0.92        3.32      3.58 o 
  -6   2 -11      194.37      167.78      6.08 o 
  -5   2 -11      129.97      110.60      3.86 o 
  -4   2 -11      394.65      390.59      6.32 o 
  -3   2 -11      133.80      127.52      3.01 o 
  -2   2 -11     1457.54     1519.37     18.37 o 
  -1   2 -11      139.87      125.40      2.46 o 
   0   2 -11      128.24      113.77      2.73 o 
   1   2 -11      103.14       93.45      2.98 o 
   2   2 -11        4.47        0.81      1.09 o 
   3   2 -11      246.59      260.63      4.57 o 
   4   2 -11      157.19      154.44      3.48 o 
   5   2 -11       28.54       22.26      3.48 o 
   6   2 -11        0.65        1.35      2.96 o 
   7   2 -11      283.93      274.55      8.44 o 
   8   2 -11      173.29      194.95      7.46 o 
   9   2 -11      184.70      203.17     11.20 o 
  10   2 -11       68.27       63.33      8.45 o 
  -9   3 -11       23.01       15.61      4.57 o 
  -8   3 -11       22.24       21.41      4.38 o 
  -7   3 -11      642.40      713.51     15.47 o 
  -6   3 -11     1106.86     1119.91     21.01 o 
  -5   3 -11      414.44      390.28      7.73 o 
  -4   3 -11      432.38      412.26      7.70 o 
  -3   3 -11      224.35      233.76      4.12 o 
  -2   3 -11     1298.96     1276.76     15.60 o 
  -1   3 -11      639.64      624.78      8.99 o 
   0   3 -11       80.21       68.93      2.16 o 
   1   3 -11     1437.24     1464.60     31.23 o 
   2   3 -11      556.73      595.64      9.21 o 
   3   3 -11      289.74      308.15      5.94 o 
   4   3 -11       79.41       86.43      4.86 o 
   5   3 -11       11.39       12.12      3.49 o 
   6   3 -11       83.52       63.90      4.06 o 
   7   3 -11      243.13      268.74      8.47 o 
   8   3 -11       30.87       17.40      4.70 o 
   9   3 -11      111.25      101.44      7.54 o 
  -9   4 -11       57.11       40.90      6.14 o 
  -8   4 -11       25.30       30.06      4.65 o 
  -7   4 -11       12.01        3.58      3.03 o 
  -6   4 -11       28.88       21.85      2.49 o 
  -5   4 -11      348.81      365.34      7.46 o 
  -4   4 -11       75.07       65.56      2.76 o 
  -3   4 -11       25.64       28.54      1.92 o 
  -2   4 -11     1193.10     1239.68     20.49 o 
  -1   4 -11       15.00        8.69      2.17 o 
   0   4 -11       23.97       21.54      1.35 o 
   1   4 -11       62.91       56.77      3.27 o 
   2   4 -11      700.28      697.27     14.38 o 
   3   4 -11      384.23      449.39      8.67 o 
   4   4 -11      825.95      794.11     18.94 o 
   5   4 -11      435.34      434.33     11.92 o 
   6   4 -11      791.38      923.12     22.03 o 
   7   4 -11      100.95      100.26      5.75 o 
   8   4 -11      215.92      199.92      9.14 o 
   9   4 -11       55.81       61.09      6.98 o 
  -9   5 -11      221.54      232.92     12.18 o 
  -8   5 -11      316.97      294.44     10.85 o 
  -7   5 -11      269.38      289.02      9.35 o 
  -6   5 -11        6.26        0.00      3.03 o 
  -5   5 -11      605.10      632.29     11.88 o 
  -4   5 -11      428.70      437.81      8.27 o 
  -3   5 -11       96.75       95.47      3.01 o 
  -2   5 -11      180.59      181.14      5.17 o 
  -1   5 -11       75.83       69.33      2.97 o 
   0   5 -11      396.75      393.81      5.91 o 
   1   5 -11     1241.86     1345.86     29.93 o 
   2   5 -11      455.61      443.70     10.06 o 
   3   5 -11      151.39      143.48      5.44 o 
   4   5 -11       35.36       38.59      4.08 o 
   5   5 -11      237.77      259.32      9.25 o 
   6   5 -11      190.43      187.60      7.91 o 
   7   5 -11       74.34       73.88      5.77 o 
   8   5 -11       26.01       19.63      5.81 o 
   9   5 -11      114.50      110.39      8.91 o 
  -9   6 -11       33.26       32.12      6.27 o 
  -8   6 -11      152.62      139.26      7.81 o 
  -7   6 -11       53.15       41.34      4.93 o 
  -6   6 -11       60.10       54.33      4.69 o 
  -5   6 -11       18.68       20.71      3.31 o 
  -4   6 -11      119.35      122.97      4.13 o 
  -3   6 -11      290.60      284.11      5.50 o 
  -2   6 -11     1085.22     1036.45     17.47 o 
  -1   6 -11      153.10      145.96      4.32 o 
   0   6 -11       32.06       31.71      1.34 o 
   1   6 -11       91.24       82.39      4.36 o 
   2   6 -11        4.84        3.82      2.46 o 
   3   6 -11       12.46        5.73      2.19 o 
   4   6 -11        3.68        4.65      3.28 o 
   5   6 -11      540.55      529.90     14.76 o 
   6   6 -11       41.95       35.90      4.94 o 
   7   6 -11       67.99       55.59      5.23 o 
   8   6 -11       21.29       24.58      6.35 o 
   9   6 -11       27.07       19.92     11.61 o 
  -8   7 -11       50.22       27.68      6.11 o 
  -7   7 -11      219.25      229.81      9.25 o 
  -6   7 -11       59.38       32.99      4.13 o 
  -5   7 -11       37.53       35.63      4.40 o 
  -4   7 -11        9.25       10.75      3.31 o 
  -3   7 -11       77.57       78.65      3.57 o 
  -2   7 -11      180.74      167.60      5.47 o 
  -1   7 -11       86.00       91.51      4.33 o 
   0   7 -11     1615.26     1609.98     27.77 o 
   1   7 -11     1087.06     1145.23     28.77 o 
   2   7 -11     1678.46     1769.21     46.90 o 
   3   7 -11       11.68       13.72      4.12 o 
   4   7 -11      271.44      248.89      9.06 o 
   5   7 -11       23.75       16.20      4.12 o 
   6   7 -11      222.59      221.51     10.44 o 
   7   7 -11       52.08       43.47      5.50 o 
   8   7 -11      314.50      357.93     16.51 o 
  -8   8 -11       89.46       77.40      7.06 o 
  -7   8 -11      410.77      512.23     15.87 o 
  -6   8 -11       32.86       33.63      4.93 o 
  -5   8 -11       56.76       58.72      4.97 o 
  -4   8 -11       75.62       64.91      5.24 o 
  -3   8 -11       17.51       17.66      2.49 o 
  -2   8 -11       47.12       46.95      3.30 o 
  -1   8 -11       17.67       19.93      3.00 o 
   0   8 -11       69.80       62.74      3.79 o 
   1   8 -11        1.85        1.93      2.77 o 
   2   8 -11       89.73       71.15      4.69 o 
   3   8 -11      244.88      240.69      9.92 o 
   4   8 -11       68.37       60.90      5.51 o 
   5   8 -11      227.52      249.15     10.19 o 
   6   8 -11        4.69        3.01      4.13 o 
   7   8 -11       98.85       91.02      7.40 o 
   8   8 -11        5.42        5.73      7.91 o 
  -7   9 -11      256.34      244.91     12.69 o 
  -6   9 -11        6.85        4.06      4.32 o 
  -5   9 -11      142.28      158.56      7.67 o 
  -4   9 -11      324.71      331.50     11.04 o 
  -3   9 -11       31.89       23.77      4.70 o 
  -2   9 -11      384.03      403.83     11.02 o 
  -1   9 -11       67.65       62.69      3.85 o 
   0   9 -11      706.92      761.38     15.61 o 
   1   9 -11       13.20        1.12      3.34 o 
   2   9 -11       64.54       68.18      4.72 o 
   3   9 -11        9.48        0.00      4.42 o 
   4   9 -11       30.74       30.09      4.97 o 
   5   9 -11        8.38        3.85      4.67 o 
   6   9 -11       22.93       14.79      6.02 o 
   7   9 -11      133.61      162.21     14.68 o 
  -6  10 -11       31.47       35.38      6.11 o 
  -5  10 -11       92.53      108.84      7.59 o 
  -4  10 -11      365.07      387.85     14.56 o 
  -3  10 -11      259.76      270.46     10.23 o 
  -2  10 -11        9.29       16.89      4.70 o 
  -1  10 -11        2.57        3.32      3.04 o 
   0  10 -11      763.97      829.17     21.03 o 
   1  10 -11      135.51      119.24      8.37 o 
   2  10 -11      164.65      180.58     10.29 o 
   3  10 -11       97.01       93.55      6.92 o 
   4  10 -11        8.11        0.00      4.40 o 
   5  10 -11       44.65       37.18      6.28 o 
   6  10 -11       10.64       14.89      5.95 o 
   7  10 -11       11.40       14.16     10.95 o 
  -6  11 -11        2.01        9.05      6.46 o 
  -5  11 -11      131.02      129.27      9.04 o 
  -4  11 -11       59.23       49.07      5.97 o 
  -3  11 -11       32.00       21.41      6.31 o 
  -2  11 -11      211.97      208.30     10.77 o 
  -1  11 -11      170.31      150.00      8.04 o 
   0  11 -11      397.80      442.12     13.34 o 
   1  11 -11       11.55        5.84      5.27 o 
   2  11 -11       67.12       67.48      7.74 o 
   3  11 -11       76.47       68.42      6.32 o 
   4  11 -11       26.92       22.60      6.00 o 
   5  11 -11       47.03       38.74      5.65 o 
   6  11 -11       98.49       84.19     10.85 o 
  -5  12 -11      192.52      193.11     11.31 o 
  -4  12 -11      199.26      204.17     11.08 o 
  -3  12 -11      123.06      140.01      9.69 o 
  -2  12 -11       86.91       78.54      7.91 o 
  -1  12 -11        2.41        0.00      5.77 o 
   0  12 -11       59.82       68.51      9.12 o 
   1  12 -11       55.16       49.55      6.58 o 
   2  12 -11       69.58       52.24      7.88 o 
   3  12 -11       43.61       28.27      5.65 o 
   4  12 -11       14.17        4.52      5.04 o 
   5  12 -11       20.36       11.49      8.08 o 
  -3  13 -11        8.31        0.00      6.22 o 
  -2  13 -11       94.99       88.75      9.50 o 
  -1  13 -11      182.39      202.96     16.04 o 
   0  13 -11       79.63       76.72      9.69 o 
   1  13 -11       27.29       14.02      7.67 o 
   2  13 -11       87.48       78.49      8.68 o 
   3  13 -11       44.58       37.58      7.52 o 
   1   0 -10      571.36      637.08      8.47 o 
   2   0 -10      383.11      395.62      5.95 o 
   3   0 -10     1210.66     1297.13     19.79 o 
   4   0 -10      982.31     1045.43     14.87 o 
   5   0 -10     1135.72     1216.81     20.66 o 
   6   0 -10     1254.95     1317.02     22.33 o 
   7   0 -10      204.17      215.32      6.73 o 
   8   0 -10      487.85      563.12     14.80 o 
   9   0 -10       22.04       25.43      5.30 o 
  10   0 -10       40.06       36.27      6.24 o 
 -10   1 -10      107.13       99.72     13.91 o 
  -9   1 -10        2.42        3.01      5.48 o 
  -8   1 -10        2.99        0.00      3.58 o 
  -7   1 -10      128.39      116.44      4.97 o 
  -6   1 -10       40.87       44.85      3.31 o 
  -5   1 -10      661.97      660.68     12.09 o 
  -4   1 -10     1998.66     2083.14     31.33 o 
  -3   1 -10        5.12        4.96      1.11 o 
  -2   1 -10       49.44       48.59      1.66 o 
  -1   1 -10       97.16       93.58      2.22 o 
   0   1 -10       30.65       28.58      1.38 o 
   1   1 -10      242.29      248.08      3.82 o 
   2   1 -10      705.14      697.12     10.03 o 
   3   1 -10       67.78       60.17      1.89 o 
   4   1 -10       44.48       40.26      1.61 o 
   5   1 -10       82.31       68.35      2.67 o 
   6   1 -10      128.37      136.36      4.26 o 
   7   1 -10      549.36      597.67     13.75 o 
   8   1 -10       28.95       30.96      3.84 o 
   9   1 -10      247.30      262.61     12.29 o 
  10   1 -10       36.50       33.40      6.51 o 
 -10   2 -10        4.83        2.13      6.39 o 
  -9   2 -10       62.21       53.83      6.83 o 
  -8   2 -10      287.66      328.32     11.56 o 
  -7   2 -10      104.06       88.55      5.80 o 
  -6   2 -10     1128.29     1113.28     28.91 o 
  -5   2 -10       76.08       64.66      3.57 o 
  -4   2 -10      281.87      319.50      6.05 o 
  -3   2 -10      240.25      254.32      4.13 o 
  -2   2 -10      183.24      225.26      3.58 o 
  -1   2 -10      300.76      285.12      4.13 o 
   0   2 -10       53.60       57.45      1.65 o 
   1   2 -10      178.30      150.51      3.54 o 
   2   2 -10     1380.82     1455.24     21.71 o 
   3   2 -10      817.92      839.46     11.58 o 
   4   2 -10       72.85       76.60      1.88 o 
   5   2 -10      488.06      490.52      9.08 o 
   6   2 -10     2565.52     2750.41     59.21 o 
   7   2 -10       20.91       21.62      3.78 o 
   8   2 -10      133.89      138.20      6.31 o 
   9   2 -10       64.45       55.21      6.14 o 
  10   2 -10      155.74      166.43     10.74 o 
 -10   3 -10        9.53        0.00      5.30 o 
  -9   3 -10        6.57        2.44      4.09 o 
  -8   3 -10       69.40       55.02      4.96 o 
  -7   3 -10       22.24       13.51      3.31 o 
  -6   3 -10      648.19      633.94     13.51 o 
  -5   3 -10       58.59       55.07      2.76 o 
  -4   3 -10      235.66      249.10      4.67 o 
  -3   3 -10       10.23       12.94      1.38 o 
  -2   3 -10       28.70       28.04      1.11 o 
  -1   3 -10      206.41      186.18      3.55 o 
   0   3 -10       48.73       39.68      1.90 o 
   1   3 -10        4.68        5.17      1.09 o 
   2   3 -10      255.73      269.48      5.16 o 
   3   3 -10       32.65       26.99      1.35 o 
   4   3 -10        1.66        0.00      1.89 o 
   5   3 -10       73.01       65.22      3.22 o 
   6   3 -10      175.34      170.64      5.92 o 
   7   3 -10       81.80       71.08      4.62 o 
   8   3 -10       32.03       18.40      4.39 o 
   9   3 -10        3.45       10.60      5.58 o 
  10   3 -10       38.13       33.00      6.78 o 
  -9   4 -10       15.42       29.52      5.14 o 
  -8   4 -10       37.57       29.37      4.66 o 
  -7   4 -10      210.24      202.02      7.44 o 
  -6   4 -10      476.61      512.61     10.47 o 
  -5   4 -10       12.93       12.13      1.66 o 
  -4   4 -10      286.45      311.46      5.78 o 
  -3   4 -10      221.54      230.14      4.39 o 
  -2   4 -10       49.04       46.83      1.36 o 
  -1   4 -10       32.62       23.40      2.17 o 
   0   4 -10      598.45      600.33      9.18 o 
   1   4 -10      216.53      224.00      5.98 o 
   2   4 -10      340.24      346.46      7.87 o 
   3   4 -10      125.06      141.76      3.78 o 
   4   4 -10      419.46      444.15     11.88 o 
   5   4 -10       50.82       43.15      3.49 o 
   6   4 -10      729.50      740.68     15.94 o 
   7   4 -10       67.22       72.43      4.63 o 
   8   4 -10      129.24      110.91      6.61 o 
   9   4 -10       11.24        7.53      5.03 o 
  10   4 -10       23.85       16.31      6.46 o 
  -9   5 -10        2.86        0.00      4.84 o 
  -8   5 -10       49.95       35.82      4.65 o 
  -7   5 -10       42.51       41.02      4.67 o 
  -6   5 -10      262.09      249.02      7.71 o 
  -5   5 -10       10.28       12.67      1.93 o 
  -4   5 -10       75.17       66.01      2.76 o 
  -3   5 -10        9.79        1.11      1.36 o 
  -2   5 -10        7.21        7.91      1.92 o 
  -1   5 -10      108.98       96.15      2.97 o 
   0   5 -10       46.49       43.22      1.62 o 
   1   5 -10        8.10        0.54      1.90 o 
   2   5 -10       75.13       72.74      2.71 o 
   3   5 -10       53.62       41.75      1.90 o 
   4   5 -10      870.72      889.01     18.14 o 
   5   5 -10      192.60      176.41      7.05 o 
   6   5 -10      405.95      423.86     12.77 o 
   7   5 -10      193.33      192.94      7.93 o 
   8   5 -10        0.08        0.00      4.40 o 
   9   5 -10       28.44       27.29      6.39 o 
  -9   6 -10       92.55       86.79      6.92 o 
  -8   6 -10      160.33      156.86      7.88 o 
  -7   6 -10       45.93       39.55      4.39 o 
  -6   6 -10       36.34       34.18      4.40 o 
  -5   6 -10      554.69      550.76     12.96 o 
  -4   6 -10     1190.69     1254.30     19.25 o 
  -3   6 -10      757.96      755.25     12.32 o 
  -2   6 -10      282.04      240.07      5.17 o 
  -1   6 -10     3166.11     3120.24     46.74 o 
   0   6 -10      344.74      378.59      5.36 o 
   1   6 -10      675.82      732.35     15.77 o 
   2   6 -10      921.15      955.07     14.96 o 
   3   6 -10      134.36      131.66      5.44 o 
   4   6 -10       81.56       76.99      4.90 o 
   5   6 -10      196.25      159.02      6.54 o 
   6   6 -10      371.21      386.77     12.27 o 
   7   6 -10       53.24       46.90      4.38 o 
   8   6 -10        5.69        4.15      4.97 o 
   9   6 -10       60.39       69.73     13.61 o 
  -9   7 -10       10.65        9.97      6.04 o 
  -8   7 -10       27.88       15.90      4.86 o 
  -7   7 -10      109.69       99.83      5.74 o 
  -6   7 -10       85.64       98.01      5.78 o 
  -5   7 -10       69.68       68.39      4.13 o 
  -4   7 -10       59.56       53.94      2.76 o 
  -3   7 -10      124.74      130.42      3.55 o 
  -2   7 -10      169.38      176.45      4.63 o 
  -1   7 -10       41.88       47.82      2.97 o 
   0   7 -10      232.15      236.42      4.02 o 
   1   7 -10        4.90        4.63      2.73 o 
   2   7 -10      409.13      399.60      8.20 o 
   3   7 -10      128.70      107.35      4.65 o 
   4   7 -10      112.96       94.02      5.19 o 
   5   7 -10        4.53        2.74      2.74 o 
   6   7 -10      236.33      261.41     10.68 o 
   7   7 -10       92.44       96.45      6.04 o 
   8   7 -10      203.86      221.14     11.31 o 
   9   7 -10       16.87       14.65      9.39 o 
  -8   8 -10      233.52      256.66     10.64 o 
  -7   8 -10        3.76        4.08      4.08 o 
  -6   8 -10      118.87      130.11      6.86 o 
  -5   8 -10      255.22      239.00      9.11 o 
  -4   8 -10      211.66      203.67      7.44 o 
  -3   8 -10     1303.90     1363.68     24.99 o 
  -2   8 -10      100.81       95.04      3.82 o 
  -1   8 -10       22.13       22.79      2.71 o 
   0   8 -10      116.00      125.57      2.96 o 
   1   8 -10     2428.63     2655.28     69.63 o 
   2   8 -10       47.40       36.21      3.30 o 
   3   8 -10       47.59       48.05      4.94 o 
   4   8 -10      620.81      662.42     18.67 o 
   5   8 -10       33.76       31.87      4.94 o 
   6   8 -10      195.16      172.76      8.51 o 
   7   8 -10      345.35      358.48     15.10 o 
   8   8 -10        1.46        0.00      6.59 o 
  -8   9 -10       26.61       14.63      6.27 o 
  -7   9 -10       20.26       22.28      5.90 o 
  -6   9 -10       61.90       51.02      6.27 o 
  -5   9 -10       41.46       47.86      5.23 o 
  -4   9 -10      383.88      417.16     13.52 o 
  -3   9 -10       17.44        9.36      3.31 o 
  -2   9 -10      569.72      614.38     13.45 o 
  -1   9 -10      338.02      328.89      8.20 o 
   0   9 -10      271.24      259.40      7.06 o 
   1   9 -10      122.40      133.32      9.12 o 
   2   9 -10      137.34      134.44      7.73 o 
   3   9 -10       30.81       16.55      4.40 o 
   4   9 -10      228.81      236.26     10.47 o 
   5   9 -10       35.73       29.71      5.23 o 
   6   9 -10        0.95        0.00      4.66 o 
   7   9 -10       11.27        6.28      7.39 o 
   8   9 -10        4.35        0.00     10.33 o 
  -7  10 -10        1.54        0.00      5.00 o 
  -6  10 -10       64.26       58.77      6.73 o 
  -5  10 -10       10.63        9.85      5.19 o 
  -4  10 -10       15.91       23.14      4.69 o 
  -3  10 -10       11.04       10.21      4.42 o 
  -2  10 -10       49.64       55.48      5.53 o 
  -1  10 -10      375.38      415.07     11.01 o 
   0  10 -10       89.27       80.25      4.67 o 
   1  10 -10       64.83       71.66      7.77 o 
   2  10 -10      156.16      162.00      9.16 o 
   3  10 -10      751.03      828.16     26.01 o 
   4  10 -10      104.36       82.22      6.62 o 
   5  10 -10       14.07        8.51      4.67 o 
   6  10 -10        1.53        0.00      6.82 o 
   7  10 -10       54.28       51.91     10.81 o 
  -6  11 -10      272.13      289.78     13.99 o 
  -5  11 -10      167.92      167.84      9.70 o 
  -4  11 -10      123.76      121.20      7.39 o 
  -3  11 -10       79.94       68.11      6.34 o 
  -2  11 -10      185.37      179.59      8.87 o 
  -1  11 -10       52.16       40.73      5.54 o 
   0  11 -10       12.16        2.50      3.04 o 
   1  11 -10       96.15      108.31     10.02 o 
   2  11 -10       13.13       20.53      5.55 o 
   3  11 -10       12.05        5.24      4.15 o 
   4  11 -10      489.21      552.86     19.75 o 
   5  11 -10       38.11       39.96      7.88 o 
   6  11 -10       10.34        8.88      7.52 o 
  -5  12 -10       26.42       24.98      5.53 o 
  -4  12 -10        7.69        7.80      4.57 o 
  -3  12 -10       21.80       30.00      6.82 o 
  -2  12 -10        6.08        9.35      4.96 o 
  -1  12 -10       14.13       12.45      5.26 o 
   0  12 -10       12.49       16.11      5.82 o 
   1  12 -10      110.18      126.09     10.51 o 
   2  12 -10       61.74       45.11      6.88 o 
   3  12 -10      100.84       69.03      7.09 o 
   4  12 -10       58.02       36.97      7.54 o 
   5  12 -10        0.76        0.00      6.65 o 
  -4  13 -10        4.83        5.44      6.22 o 
  -3  13 -10        0.82        0.27      6.09 o 
  -2  13 -10        5.15       17.25      7.27 o 
  -1  13 -10        3.17        4.35      6.81 o 
   0  13 -10        4.68        5.47      5.74 o 
   1  13 -10        8.60        0.00      7.83 o 
   2  13 -10        3.57        0.00      5.37 o 
   3  13 -10       67.60       55.15      6.89 o 
   4  13 -10       64.85       54.54      7.30 o 
  -2  14 -10      107.92      116.57     11.07 o 
  -1  14 -10       80.03       72.53      9.14 o 
   0  14 -10       18.70       19.44      6.83 o 
   1  14 -10      312.60      329.43     15.70 o 
   2  14 -10       83.37       73.52      7.91 o 
 -10   1  -9       60.06       61.32      7.59 o 
  -9   1  -9      169.29      187.15      9.09 o 
  -8   1  -9      530.78      562.19     17.08 o 
  -7   1  -9      121.92      104.41      4.67 o 
  -6   1  -9      648.13      671.89     13.72 o 
  -5   1  -9      875.61      852.50     14.82 o 
  -4   1  -9        3.85        1.38      1.38 o 
  -3   1  -9      967.97     1038.14     16.34 o 
  -2   1  -9    10545.72    10749.93    175.26 o 
  -1   1  -9      350.75      397.61      5.04 o 
   0   1  -9      111.53      149.26      2.78 o 
   1   1  -9      152.03      175.87      2.77 o 
   2   1  -9      179.58      189.53      3.55 o 
   3   1  -9     2346.55     2528.33     34.57 o 
   4   1  -9     1096.20     1047.54     14.16 o 
   5   1  -9      589.68      591.55      9.55 o 
   6   1  -9       31.36       35.32      2.13 o 
   7   1  -9     1863.64     1988.96     37.22 o 
   8   1  -9       45.55       45.39      4.35 o 
   9   1  -9       22.40       18.58      4.72 o 
  10   1  -9        8.51        6.22      5.10 o 
 -10   2  -9       21.42       15.16      6.22 o 
  -9   2  -9       10.12        7.42      4.67 o 
  -8   2  -9       18.01        4.67      4.13 o 
  -7   2  -9        7.53        7.43      2.47 o 
  -6   2  -9      244.22      218.27      6.86 o 
  -5   2  -9     1181.13     1257.34     21.99 o 
  -4   2  -9      510.85      504.61      9.11 o 
  -3   2  -9       87.97       79.50      1.95 o 
  -2   2  -9      431.43      443.37      5.57 o 
  -1   2  -9        1.68        1.12      0.55 o 
   0   2  -9      133.63      115.97      2.22 o 
   1   2  -9     2754.88     2923.89     41.60 o 
   2   2  -9      795.63      832.69      9.83 o 
   3   2  -9        5.97        5.41      0.81 o 
   4   2  -9       29.69       30.32      1.88 o 
   5   2  -9        4.88        5.60      1.61 o 
   6   2  -9        1.32        2.40      1.88 o 
   7   2  -9        1.62        2.42      2.69 o 
   8   2  -9      101.21       98.55      5.17 o 
   9   2  -9      183.13      189.12      9.16 o 
  10   2  -9       90.68       85.00      7.34 o 
 -10   3  -9       40.45       42.83      5.38 o 
  -9   3  -9       72.45       86.25      5.75 o 
  -8   3  -9       10.14       11.28      3.57 o 
  -7   3  -9        0.90        3.30      2.76 o 
  -6   3  -9      438.79      434.89      9.08 o 
  -5   3  -9       65.70       54.47      2.20 o 
  -4   3  -9       12.48       10.47      1.38 o 
  -3   3  -9      921.59      911.19     12.43 o 
  -2   3  -9       62.22       45.41      1.38 o 
  -1   3  -9      745.64      733.80      9.94 o 
   0   3  -9     1422.59     1413.91     18.65 o 
   1   3  -9     1111.05     1215.95     15.90 o 
   2   3  -9      847.88      916.64     14.19 o 
   3   3  -9      183.36      191.82      3.79 o 
   4   3  -9      656.88      681.67     12.66 o 
   5   3  -9     1286.98     1343.45     24.93 o 
   6   3  -9       33.68       23.33      3.22 o 
   7   3  -9     1272.94     1361.76     33.71 o 
   8   3  -9       83.91       76.96      4.65 o 
   9   3  -9       39.74       35.25      5.27 o 
  10   3  -9        7.61        1.97      5.09 o 
 -10   4  -9       14.32       27.05      5.88 o 
  -9   4  -9      112.85      114.31      7.37 o 
  -8   4  -9       76.52       68.39      4.94 o 
  -7   4  -9       14.01       10.46      3.30 o 
  -6   4  -9       50.30       58.32      2.76 o 
  -5   4  -9      210.99      223.45      4.67 o 
  -4   4  -9        1.53        2.20      1.38 o 
  -3   4  -9       14.50       14.33      1.38 o 
  -2   4  -9      288.71      270.17      4.67 o 
  -1   4  -9      367.73      366.75      6.58 o 
   0   4  -9      187.68      170.80      2.98 o 
   1   4  -9       36.79       31.64      1.92 o 
   2   4  -9      518.42      523.82      9.25 o 
   3   4  -9       67.53       55.01      1.35 o 
   4   4  -9      111.58      116.58      4.05 o 
   5   4  -9       32.46       33.37      3.22 o 
   6   4  -9        9.56        8.89      2.70 o 
   7   4  -9        2.00        0.81      2.97 o 
   8   4  -9        2.83        1.36      3.28 o 
   9   4  -9       20.34       15.00      4.72 o 
  10   4  -9       13.08        4.50      5.92 o 
  -9   5  -9      178.36      206.33      8.96 o 
  -8   5  -9       67.85       62.77      4.94 o 
  -7   5  -9       21.82       17.32      3.57 o 
  -6   5  -9       21.55       17.62      2.47 o 
  -5   5  -9       89.02       89.69      3.30 o 
  -4   5  -9        7.29       12.10      1.65 o 
  -3   5  -9       26.20       36.23      1.92 o 
  -2   5  -9      551.75      529.65      7.64 o 
  -1   5  -9      948.14      969.07     14.14 o 
   0   5  -9       70.15       64.04      1.89 o 
   1   5  -9       57.22       55.42      3.27 o 
   2   5  -9      102.44      107.56      3.79 o 
   3   5  -9       74.78       72.13      2.44 o 
   4   5  -9       51.70       54.10      3.25 o 
   5   5  -9     2046.03     2127.41     50.53 o 
   6   5  -9      255.93      252.47      7.84 o 
   7   5  -9      630.15      648.96     18.77 o 
   8   5  -9        8.75       18.40      5.21 o 
   9   5  -9       30.91       32.79      6.39 o 
  10   5  -9       16.37       26.17      9.01 o 
  -9   6  -9        8.07       14.02      5.11 o 
  -8   6  -9      206.32      236.56      9.02 o 
  -7   6  -9       50.14       42.58      4.39 o 
  -6   6  -9       17.52       18.17      3.31 o 
  -5   6  -9        7.66        8.81      1.38 o 
  -4   6  -9      119.51      111.21      3.30 o 
  -3   6  -9        8.73        9.59      1.65 o 
  -2   6  -9      550.87      571.02      9.25 o 
  -1   6  -9      101.08       79.67      2.97 o 
   0   6  -9      230.87      240.47      4.28 o 
   1   6  -9        7.73        5.97      1.35 o 
   2   6  -9      388.23      386.94      6.79 o 
   3   6  -9      441.21      468.44      8.15 o 
   4   6  -9      456.52      458.98     11.66 o 
   5   6  -9      226.22      238.04      7.87 o 
   6   6  -9       56.83       58.45      4.62 o 
   7   6  -9      240.17      255.08      8.47 o 
   8   6  -9      138.78      150.81      8.81 o 
   9   6  -9       18.11       27.52      8.34 o 
  -9   7  -9       72.05       61.91      6.41 o 
  -8   7  -9       56.28       54.33      4.90 o 
  -7   7  -9       27.14       15.61      3.84 o 
  -6   7  -9      279.74      284.75      9.09 o 
  -5   7  -9      569.85      595.51     13.48 o 
  -4   7  -9      313.55      303.15      5.77 o 
  -3   7  -9       48.90       53.84      2.46 o 
  -2   7  -9      778.99      797.30     13.04 o 
  -1   7  -9       31.99       30.18      2.43 o 
   0   7  -9     1620.63     1649.62     23.77 o 
   1   7  -9      229.85      225.63      4.62 o 
   2   7  -9       72.35       71.01      2.73 o 
   3   7  -9       52.32       47.66      2.98 o 
   4   7  -9       56.77       41.95      4.09 o 
   5   7  -9     1432.35     1533.11     40.08 o 
   6   7  -9      181.70      179.97      7.37 o 
   7   7  -9        3.57        4.66      3.84 o 
   8   7  -9        1.33        0.54      4.69 o 
   9   7  -9      134.59      129.23     11.92 o 
  -8   8  -9       89.89      102.08      7.27 o 
  -7   8  -9       10.10       12.56      3.82 o 
  -6   8  -9      343.56      378.67     10.17 o 
  -5   8  -9      493.85      494.74     14.04 o 
  -4   8  -9      118.66      109.42      5.21 o 
  -3   8  -9       33.28       25.73      2.19 o 
  -2   8  -9       45.08       36.18      2.73 o 
  -1   8  -9      195.51      201.65      5.40 o 
   0   8  -9        9.54       12.86      1.34 o 
   1   8  -9      446.45      463.24     10.90 o 
   2   8  -9      134.78      121.84      4.11 o 
   3   8  -9      108.31      103.40      4.93 o 
   4   8  -9        3.51        2.46      3.55 o 
   5   8  -9       29.31       31.48      4.11 o 
   6   8  -9      370.40      385.36     13.44 o 
   7   8  -9        7.02        2.20      4.66 o 
   8   8  -9      223.79      274.41     20.64 o 
   9   8  -9       10.16        4.97     12.15 o 
  -8   9  -9       15.20       10.63      5.31 o 
  -7   9  -9      116.90      109.71      7.57 o 
  -6   9  -9      155.84      153.92      8.23 o 
  -5   9  -9       29.24       31.37      4.13 o 
  -4   9  -9      543.45      570.07     15.14 o 
  -3   9  -9      501.64      496.25     12.63 o 
  -2   9  -9       22.02       29.51      2.46 o 
  -1   9  -9     1077.51     1117.43     20.91 o 
   0   9  -9      453.68      468.09      8.11 o 
   1   9  -9       29.28       24.42      5.77 o 
   2   9  -9      122.81      100.84      5.77 o 
   3   9  -9      219.79      219.43      8.52 o 
   4   9  -9      722.15      734.71     19.25 o 
   5   9  -9     1048.32     1124.16     33.53 o 
   6   9  -9       11.59        4.12      4.66 o 
   7   9  -9      127.05      123.93     12.62 o 
   8   9  -9        4.71        5.48      7.40 o 
  -7  10  -9       17.76       21.37      6.14 o 
  -6  10  -9       55.36       55.18      6.25 o 
  -5  10  -9      427.74      463.34     13.99 o 
  -4  10  -9       27.39       34.18      5.23 o 
  -3  10  -9       46.95       41.90      4.69 o 
  -2  10  -9        5.56        2.47      3.30 o 
  -1  10  -9      112.85      100.51      4.66 o 
   0  10  -9       47.26       39.31      3.54 o 
   1  10  -9       90.16       77.16      8.31 o 
   2  10  -9     1472.30     1645.61     47.83 o 
   3  10  -9      262.27      266.04      9.94 o 
   4  10  -9       55.35       53.22      5.51 o 
   5  10  -9        4.35        6.61      4.67 o 
   6  10  -9       10.83        7.40      9.31 o 
   7  10  -9        8.35        2.73     10.61 o 
  -7  11  -9        4.26        6.52      5.48 o 
  -6  11  -9        8.03        7.23      5.09 o 
  -5  11  -9      125.36      120.05      7.90 o 
  -4  11  -9       15.06       11.54      4.39 o 
  -3  11  -9       84.70       88.35      6.35 o 
  -2  11  -9       71.06       67.99      7.19 o 
  -1  11  -9        2.03        3.58      2.77 o 
   0  11  -9       45.99       27.06      3.86 o 
   1  11  -9       29.31       34.21      6.95 o 
   2  11  -9      427.30      439.02     15.54 o 
   3  11  -9      190.59      177.87      8.85 o 
   4  11  -9        2.42        0.00      4.67 o 
   5  11  -9      201.61      192.57     12.59 o 
   6  11  -9      227.36      276.61     19.80 o 
   7  11  -9       12.54        1.88     10.46 o 
  -6  12  -9       40.91       47.15      6.52 o 
  -5  12  -9       15.77       17.11      6.14 o 
  -4  12  -9       22.59       20.10      4.90 o 
  -3  12  -9        0.11        0.00      5.21 o 
  -2  12  -9       57.82       56.37      6.08 o 
  -1  12  -9      175.08      192.15      9.70 o 
   0  12  -9      425.42      490.49     16.66 o 
   1  12  -9        7.89       12.23      6.95 o 
   2  12  -9      370.39      401.91     14.66 o 
   3  12  -9       38.11       18.70      5.50 o 
   4  12  -9        3.18        3.00      6.00 o 
   5  12  -9       61.23       44.45      7.00 o 
   6  12  -9       22.23       16.20      8.77 o 
  -5  13  -9        5.98        5.41      6.45 o 
  -4  13  -9       10.57        9.28      6.88 o 
  -3  13  -9      121.37      107.52      7.81 o 
  -2  13  -9      371.78      430.10     18.54 o 
  -1  13  -9        0.60        0.00      6.32 o 
   0  13  -9       22.28       23.47      8.01 o 
   1  13  -9        5.33        3.55      8.23 o 
   2  13  -9       30.65       12.79      4.62 o 
   3  13  -9       30.83       10.50      6.73 o 
   4  13  -9       45.50       40.12      8.78 o 
   5  13  -9       17.98        5.48      8.10 o 
  -3  14  -9       12.22       12.94      7.50 o 
  -2  14  -9       26.60       19.49      7.37 o 
  -1  14  -9        9.51        8.54      5.87 o 
   0  14  -9        2.47        0.27      5.10 o 
   1  14  -9        6.54       13.72      6.86 o 
   2  14  -9      170.13      142.15     11.52 o 
   3  14  -9        1.83        3.10      5.43 o 
   1   0  -8      102.33       84.53      2.24 o 
   2   0  -8     1964.85     2126.43     25.96 o 
   3   0  -8      229.53      234.24      4.08 o 
   4   0  -8       27.04       26.69      1.34 o 
   5   0  -8     1155.34     1124.49     15.33 o 
   6   0  -8     2472.11     2615.62     34.79 o 
   7   0  -8       19.60       20.71      2.13 o 
   8   0  -8       59.56       55.01      4.59 o 
   9   0  -8      107.68      115.27      6.34 o 
  10   0  -8       42.52       36.70      5.65 o 
 -10   1  -8       85.92       88.74      8.23 o 
  -9   1  -8       17.32       13.78      4.69 o 
  -8   1  -8       29.45       19.22      3.84 o 
  -7   1  -8       22.79       22.43      2.74 o 
  -6   1  -8     1411.17     1409.11     28.14 o 
  -5   1  -8       28.32       30.72      1.92 o 
  -4   1  -8        0.71        1.12      1.38 o 
  -3   1  -8       28.61       28.74      1.68 o 
  -2   1  -8      107.09      107.16      1.97 o 
  -1   1  -8        1.68        2.56      0.57 o 
   0   1  -8      706.50      748.90      8.78 o 
   1   1  -8      693.14      771.04      8.98 o 
   2   1  -8      165.48      153.24      2.49 o 
   3   1  -8      812.21      864.87     10.07 o 
   4   1  -8      401.39      426.38      6.71 o 
   5   1  -8      356.87      379.44      6.11 o 
   6   1  -8       44.40       30.46      2.12 o 
   7   1  -8      329.45      325.66      8.25 o 
   8   1  -8      165.60      157.37      5.94 o 
   9   1  -8       26.60       26.18      4.69 o 
  10   1  -8        6.76       12.40      4.50 o 
 -10   2  -8      205.66      259.77     12.56 o 
  -9   2  -8       39.97       52.79      6.05 o 
  -8   2  -8      501.03      515.98     17.02 o 
  -7   2  -8       49.41       49.30      3.01 o 
  -6   2  -8       18.08       17.55      2.46 o 
  -5   2  -8      247.52      222.69      4.39 o 
  -4   2  -8       24.43       29.34      1.66 o 
  -3   2  -8      347.43      396.70      5.87 o 
  -2   2  -8      100.38      108.03      2.24 o 
  -1   2  -8      677.79      637.14      7.33 o 
   0   2  -8      282.64      277.89      3.94 o 
   1   2  -8      128.28      115.94      2.80 o 
   2   2  -8      239.01      234.36      3.58 o 
   3   2  -8      104.08      103.60      2.46 o 
   4   2  -8      788.79      770.37     13.20 o 
   5   2  -8      640.33      612.59     10.41 o 
   6   2  -8     1151.93     1224.58     19.44 o 
   7   2  -8      666.92      691.80     16.31 o 
   8   2  -8      322.89      348.69      9.48 o 
   9   2  -8       57.21       70.55      6.07 o 
  10   2  -8       60.42       51.24      6.46 o 
 -10   3  -8        6.68        8.17      5.17 o 
  -9   3  -8        6.27        2.76      3.30 o 
  -8   3  -8       76.28       68.63      4.39 o 
  -7   3  -8        5.81        1.36      2.19 o 
  -6   3  -8       88.36       78.19      3.01 o 
  -5   3  -8      172.88      168.42      3.85 o 
  -4   3  -8       26.19       17.97      1.38 o 
  -3   3  -8      103.39       92.96      2.23 o 
  -2   3  -8        5.14        6.99      1.12 o 
  -1   3  -8      550.35      617.60      7.83 o 
   0   3  -8      200.73      198.50      3.05 o 
   1   3  -8       63.59       71.60      1.66 o 
   2   3  -8     1241.96     1301.22     17.03 o 
   3   3  -8      348.14      371.11      5.17 o 
   4   3  -8      210.75      191.18      4.32 o 
   5   3  -8      153.15      139.44      3.75 o 
   6   3  -8      271.23      260.80      6.95 o 
   7   3  -8      254.27      237.30      6.98 o 
   8   3  -8      338.53      363.57     10.85 o 
   9   3  -8       22.70       15.73      4.69 o 
  10   3  -8       80.08       69.51      7.32 o 
 -10   4  -8      148.73      160.69      8.95 o 
  -9   4  -8       37.50       32.31      4.38 o 
  -8   4  -8      129.12      110.05      5.48 o 
  -7   4  -8       14.00        8.51      3.30 o 
  -6   4  -8      444.54      424.25      7.97 o 
  -5   4  -8     1635.55     1734.63     24.21 o 
  -4   4  -8      896.09      898.54     12.70 o 
  -3   4  -8       28.00       21.59      1.38 o 
  -2   4  -8      544.19      562.93      7.49 o 
  -1   4  -8      615.83      584.67      9.14 o 
   0   4  -8     2434.20     2412.87     29.56 o 
   1   4  -8     1005.66     1087.99     14.53 o 
   2   4  -8      484.13      508.72      8.48 o 
   3   4  -8      329.84      328.93      4.90 o 
   4   4  -8     2452.55     2566.86     44.35 o 
   5   4  -8      122.58      128.09      4.03 o 
   6   4  -8      372.26      371.07      8.88 o 
   7   4  -8      127.59      115.94      5.11 o 
   8   4  -8        2.73        0.00      4.09 o 
   9   4  -8       14.70       12.72      4.15 o 
  10   4  -8       20.59       26.44      7.87 o 
 -10   5  -8        8.12       14.82      4.86 o 
  -9   5  -8       59.67       56.49      5.19 o 
  -8   5  -8      255.00      245.65      8.78 o 
  -7   5  -8       98.46       77.68      4.66 o 
  -6   5  -8        8.47        8.51      2.20 o 
  -5   5  -8       49.88       39.31      1.66 o 
  -4   5  -8       68.10       59.17      2.20 o 
  -3   5  -8      334.66      345.78      5.78 o 
  -2   5  -8      276.26      285.16      4.39 o 
  -1   5  -8       68.86       66.93      2.19 o 
   0   5  -8      103.59      117.09      2.43 o 
   1   5  -8       44.94       38.40      1.09 o 
   2   5  -8      166.98      146.77      3.27 o 
   3   5  -8      653.88      690.13     10.06 o 
   4   5  -8       82.73       69.86      3.25 o 
   5   5  -8       82.87       64.26      3.49 o 
   6   5  -8       74.64       71.25      3.78 o 
   7   5  -8      272.82      257.88      8.67 o 
   8   5  -8       21.01       12.03      4.65 o 
   9   5  -8       41.67       29.35      4.99 o 
  10   5  -8        5.89        0.00      7.87 o 
  -9   6  -8       12.59       10.06      4.62 o 
  -8   6  -8       13.88       12.87      3.55 o 
  -7   6  -8        7.56        0.54      3.30 o 
  -6   6  -8      754.73      791.45     15.94 o 
  -5   6  -8       72.85       76.93      4.12 o 
  -4   6  -8      407.94      414.03      6.04 o 
  -3   6  -8      709.02      728.71     11.78 o 
  -2   6  -8      167.99      195.79      3.81 o 
  -1   6  -8      578.86      562.41      9.21 o 
   0   6  -8      107.42      113.84      2.42 o 
   1   6  -8       98.76       90.81      2.97 o 
   2   6  -8      619.52      641.53     11.68 o 
   3   6  -8      969.65     1071.43     16.84 o 
   4   6  -8       10.72        7.05      2.44 o 
   5   6  -8      658.21      715.54     17.89 o 
   6   6  -8      659.38      707.25     20.33 o 
   7   6  -8      318.05      308.28     10.61 o 
   8   6  -8       87.26       92.67      6.86 o 
   9   6  -8      323.64      346.43     22.19 o 
  10   6  -8        3.04        2.53      8.71 o 
  -9   7  -8        2.15        2.43      4.59 o 
  -8   7  -8       42.37       41.19      4.92 o 
  -7   7  -8        8.82        6.31      3.55 o 
  -6   7  -8       22.73       18.13      3.30 o 
  -5   7  -8      112.79      110.98      4.67 o 
  -4   7  -8      185.78      187.83      6.31 o 
  -3   7  -8      501.08      529.90      8.74 o 
  -2   7  -8       37.17       32.31      1.63 o 
  -1   7  -8      116.41      114.69      3.49 o 
   0   7  -8      137.30      145.54      3.20 o 
   1   7  -8      203.97      170.87      3.79 o 
   2   7  -8      280.54      279.69      6.24 o 
   3   7  -8      279.93      283.60      6.79 o 
   4   7  -8       43.57       45.14      2.44 o 
   5   7  -8       32.81       25.84      2.98 o 
   6   7  -8       51.22       38.40      4.63 o 
   7   7  -8      223.54      231.67      8.75 o 
   8   7  -8        4.52        0.00      8.25 o 
   9   7  -8       15.91       18.03     11.64 o 
  -9   8  -8      134.49      135.05      8.27 o 
  -8   8  -8      177.24      186.07      8.96 o 
  -7   8  -8       15.74       10.13      4.11 o 
  -6   8  -8       16.02       10.71      3.30 o 
  -5   8  -8      218.96      211.63      7.43 o 
  -4   8  -8      523.11      494.81     11.79 o 
  -3   8  -8      734.81      763.00     12.27 o 
  -2   8  -8      925.30      919.95     14.65 o 
  -1   8  -8      254.94      252.12      5.91 o 
   0   8  -8        3.53        6.12      1.34 o 
   1   8  -8       81.63       60.81      2.17 o 
   2   8  -8      658.08      644.91     12.80 o 
   3   8  -8       33.32       37.92      4.09 o 
   4   8  -8     2207.49     2366.64     53.50 o 
   5   8  -8      153.83      164.43      6.83 o 
   6   8  -8       75.94       65.07      5.47 o 
   7   8  -8       18.90       12.89      4.38 o 
   8   8  -8       93.11       65.49     11.83 o 
   9   8  -8       57.84       74.16     10.24 o 
  -8   9  -8       11.16        4.84      4.29 o 
  -7   9  -8       71.09       68.35      6.25 o 
  -6   9  -8       98.15      100.93      6.04 o 
  -5   9  -8       14.65       13.77      4.13 o 
  -4   9  -8      182.11      172.57      6.88 o 
  -3   9  -8      417.27      387.36     10.67 o 
  -2   9  -8      481.69      443.07      8.71 o 
  -1   9  -8       22.08       25.67      2.43 o 
   0   9  -8      366.31      391.47      6.98 o 
   1   9  -8      391.84      350.00     11.45 o 
   2   9  -8      490.07      524.79     14.51 o 
   3   9  -8      263.02      265.56      7.67 o 
   4   9  -8      178.78      171.41      7.13 o 
   5   9  -8      164.10      162.88      7.13 o 
   6   9  -8       33.12       24.68      4.66 o 
   7   9  -8       67.03       67.75     10.43 o 
   8   9  -8       31.85       38.43     11.52 o 
  -8  10  -8        4.21        5.02      5.81 o 
  -7  10  -8        0.48        0.00      4.86 o 
  -6  10  -8       11.04       11.20      5.47 o 
  -5  10  -8        8.03       18.68      4.96 o 
  -4  10  -8       60.23       53.42      5.23 o 
  -3  10  -8      116.08      109.68      5.77 o 
  -2  10  -8       72.71       69.81      4.11 o 
  -1  10  -8       16.84       14.72      2.44 o 
   0  10  -8       32.09       25.49      2.44 o 
   1  10  -8      554.39      592.73     21.75 o 
   2  10  -8      200.86      193.06      7.16 o 
   3  10  -8       27.96       28.10      3.57 o 
   4  10  -8       70.80       58.11      4.40 o 
   5  10  -8       23.27       20.61      4.39 o 
   6  10  -8      393.97      419.77     20.84 o 
   7  10  -8       46.42       31.71      9.58 o 
   8  10  -8       10.11        5.73      7.08 o 
  -7  11  -8       28.47       23.31      6.36 o 
  -6  11  -8       51.39       42.71      5.94 o 
  -5  11  -8      232.13      246.73     10.12 o 
  -4  11  -8       62.77       61.66      6.05 o 
  -3  11  -8       56.56       56.29      5.53 o 
  -2  11  -8       45.12       42.18      4.69 o 
  -1  11  -8       52.32       42.65      4.13 o 
   0  11  -8       93.02       90.36      5.50 o 
   1  11  -8     1027.71     1130.17     44.37 o 
   2  11  -8      593.69      689.15     20.77 o 
   3  11  -8       54.89       56.96      4.99 o 
   4  11  -8       17.57        9.92      4.69 o 
   5  11  -8       16.33       17.29      6.31 o 
   6  11  -8       89.11       98.43     10.63 o 
   7  11  -8       11.29       16.22      7.57 o 
  -6  12  -8       93.77      110.93      8.48 o 
  -5  12  -8       69.89       74.80      7.02 o 
  -4  12  -8       26.50       34.74      5.74 o 
  -3  12  -8      139.47      154.86      8.27 o 
  -2  12  -8      244.71      286.28     11.61 o 
  -1  12  -8        6.31        0.00      5.26 o 
   0  12  -8      181.71      218.05      9.99 o 
   1  12  -8       25.75       18.07      6.68 o 
   2  12  -8       22.14       18.01      4.72 o 
   3  12  -8       11.38        8.55      3.86 o 
   4  12  -8        0.90        5.75      4.94 o 
   5  12  -8      106.63      119.22     10.31 o 
   6  12  -8      210.29      206.98     16.11 o 
  -5  13  -8        3.73        7.90      5.26 o 
  -4  13  -8        1.33        0.00      4.83 o 
  -3  13  -8      101.17       94.45      7.36 o 
  -2  13  -8      182.51      172.00     11.27 o 
  -1  13  -8       57.53       50.32      6.90 o 
   0  13  -8      129.82      123.77     10.27 o 
   1  13  -8       51.60       35.06      6.35 o 
   2  13  -8        3.16        0.00      4.66 o 
   3  13  -8      443.44      483.72     23.94 o 
   4  13  -8       35.12       18.30      6.73 o 
   5  13  -8        5.38        0.00      8.77 o 
  -4  14  -8       38.70       20.40      6.45 o 
  -3  14  -8      177.38      204.47     14.78 o 
  -2  14  -8       63.77       63.23      9.38 o 
  -1  14  -8      253.15      300.42     17.59 o 
   0  14  -8        8.71       12.25      7.08 o 
   1  14  -8        7.40        7.79      6.72 o 
   2  14  -8       29.97       34.92      7.20 o 
   3  14  -8       28.85       12.39      7.64 o 
   4  14  -8        0.03        0.00      5.95 o 
  -1  15  -8       15.60       31.91     10.29 o 
   0  15  -8       71.44       77.38     10.61 o 
   1  15  -8       21.85       13.45      6.09 o 
 -11   1  -7       40.74       35.79      8.14 o 
 -10   1  -7       39.58       46.51      6.88 o 
  -9   1  -7      399.70      451.89     15.67 o 
  -8   1  -7       32.58       32.82      4.65 o 
  -7   1  -7     1438.39     1510.70     33.51 o 
  -6   1  -7     1171.45     1273.16     21.82 o 
  -5   1  -7      868.77      898.57     13.74 o 
  -4   1  -7      132.04      127.71      2.78 o 
  -3   1  -7      996.00     1052.74     14.36 o 
  -2   1  -7      385.34      261.53      3.99 o 
  -1   1  -7     4567.44     5132.68     57.48 o 
   0   1  -7      128.46      149.53      2.32 o 
   1   1  -7     3816.04     3992.38     49.55 o 
   2   1  -7       94.88       97.22      1.96 o 
   3   1  -7      534.39      599.16      7.15 o 
   4   1  -7     1553.19     1693.39     22.13 o 
   5   1  -7      440.05      414.06      6.92 o 
   6   1  -7      654.90      675.69     11.11 o 
   7   1  -7       32.36       32.11      2.39 o 
   8   1  -7      330.39      371.50      9.40 o 
   9   1  -7       91.41       92.27      6.02 o 
  10   1  -7      400.51      443.70     16.82 o 
  11   1  -7        0.17        0.00      5.43 o 
 -10   2  -7        4.65        2.47      5.21 o 
  -9   2  -7       93.64       89.29      6.86 o 
  -8   2  -7       37.90       37.22      4.11 o 
  -7   2  -7       49.56       49.97      2.74 o 
  -6   2  -7      185.97      170.43      4.65 o 
  -5   2  -7       16.76       13.50      1.38 o 
  -4   2  -7      511.14      543.02      8.07 o 
  -3   2  -7      610.58      623.88      9.02 o 
  -2   2  -7      140.62      133.37      2.29 o 
  -1   2  -7      120.12       97.27      1.43 o 
   0   2  -7      846.04      797.69      9.72 o 
   1   2  -7     2338.02     2482.71     28.80 o 
   2   2  -7      339.05      383.80      4.75 o 
   3   2  -7       23.60       14.02      0.54 o 
   4   2  -7       33.72       34.68      1.63 o 
   5   2  -7       77.47       64.00      2.42 o 
   6   2  -7      472.90      474.25      8.79 o 
   7   2  -7      489.35      491.67     10.93 o 
   8   2  -7       37.19       28.53      3.22 o 
   9   2  -7        4.41        0.82      3.55 o 
  10   2  -7       63.19       51.02      6.17 o 
  11   2  -7        8.03        7.73      6.01 o 
 -10   3  -7       39.45       27.39      4.94 o 
  -9   3  -7      323.93      382.26     11.25 o 
  -8   3  -7      162.55      155.25      5.48 o 
  -7   3  -7       49.75       43.22      3.82 o 
  -6   3  -7       36.98       41.37      2.19 o 
  -5   3  -7      810.14      793.48     11.85 o 
  -4   3  -7      141.53      143.13      3.05 o 
  -3   3  -7      552.64      631.23      8.42 o 
  -2   3  -7      662.19      560.65      7.08 o 
  -1   3  -7       31.36       29.75      0.85 o 
   0   3  -7      120.33      135.43      2.53 o 
   1   3  -7     1001.31      939.44     11.15 o 
   2   3  -7      314.16      285.06      4.72 o 
   3   3  -7     1396.62     1474.35     19.49 o 
   4   3  -7       11.20       12.76      1.63 o 
   5   3  -7      160.13      184.95      4.29 o 
   6   3  -7      292.43      279.15      6.42 o 
   7   3  -7       21.85       25.43      3.21 o 
   8   3  -7       15.78       11.61      2.97 o 
   9   3  -7       98.55       96.88      6.31 o 
  10   3  -7      225.95      259.02     11.21 o 
 -10   4  -7        0.67        0.00      4.65 o 
  -9   4  -7       39.66       41.37      4.66 o 
  -8   4  -7        1.94        9.86      3.28 o 
  -7   4  -7      224.33      212.17      6.58 o 
  -6   4  -7      101.94      111.89      3.55 o 
  -5   4  -7       53.65       33.88      1.66 o 
  -4   4  -7       29.92       27.99      1.38 o 
  -3   4  -7       32.47       29.82      1.39 o 
  -2   4  -7     3341.21     3400.23     40.83 o 
  -1   4  -7      676.16      719.11      9.77 o 
   0   4  -7      297.41      307.42      4.42 o 
   1   4  -7     1715.59     1834.45     20.70 o 
   2   4  -7       77.28       87.26      1.93 o 
   3   4  -7      728.94      743.83      9.31 o 
   4   4  -7      403.25      389.27      7.33 o 
   5   4  -7      196.08      174.40      4.59 o 
   6   4  -7       28.91       21.23      2.69 o 
   7   4  -7       31.54       20.70      2.96 o 
   8   4  -7      332.10      349.36     11.93 o 
   9   4  -7        6.36        0.00      3.57 o 
  10   4  -7       96.61       88.35      9.83 o 
 -10   5  -7       31.32       35.33      5.44 o 
  -9   5  -7      136.60      151.83      7.10 o 
  -8   5  -7        2.88        4.93      3.28 o 
  -7   5  -7      505.45      509.52     12.89 o 
  -6   5  -7      500.47      524.49      7.96 o 
  -5   5  -7       26.03       30.53      1.38 o 
  -4   5  -7      103.46      112.86      2.77 o 
  -3   5  -7      422.83      443.27      6.63 o 
  -2   5  -7        1.53        0.84      0.84 o 
  -1   5  -7      635.95      624.58      8.25 o 
   0   5  -7      485.82      506.56      6.25 o 
   1   5  -7      109.06      134.17      3.00 o 
   2   5  -7      237.25      258.64      5.47 o 
   3   5  -7       65.92       65.17      1.65 o 
   4   5  -7       60.30       42.07      2.71 o 
   5   5  -7     1329.93     1322.02     27.82 o 
   6   5  -7      229.97      229.38      6.73 o 
   7   5  -7      510.02      505.82     12.42 o 
   8   5  -7      184.33      181.24      8.17 o 
   9   5  -7      126.62      122.75      6.89 o 
  10   5  -7      128.42      151.60     12.63 o 
 -10   6  -7        3.21        5.41      4.59 o 
  -9   6  -7       28.19       30.02      4.63 o 
  -8   6  -7       74.48       70.05      4.65 o 
  -7   6  -7      203.69      186.88      6.58 o 
  -6   6  -7       56.24       42.79      3.30 o 
  -5   6  -7      171.90      155.15      5.50 o 
  -4   6  -7      340.45      316.05      6.59 o 
  -3   6  -7       37.57       44.21      1.65 o 
  -2   6  -7       15.82       16.14      1.36 o 
  -1   6  -7       49.37       59.50      2.17 o 
   0   6  -7      599.77      573.08      8.07 o 
   1   6  -7        5.43        4.89      0.81 o 
   2   6  -7      156.05      134.67      3.52 o 
   3   6  -7       14.72       11.69      1.36 o 
   4   6  -7       10.78        5.97      0.54 o 
   5   6  -7      451.47      440.91     11.37 o 
   6   6  -7       73.88       61.96      3.78 o 
   7   6  -7        1.38        0.00      2.71 o 
   8   6  -7       65.60       57.08      5.74 o 
   9   6  -7       13.31       10.78      6.63 o 
  10   6  -7       35.48       39.88      9.28 o 
  -9   7  -7      124.25      136.59      7.87 o 
  -8   7  -7       12.61       11.21      3.54 o 
  -7   7  -7      184.20      160.55      6.29 o 
  -6   7  -7      817.42      803.17     16.74 o 
  -5   7  -7       85.84       90.81      4.12 o 
  -4   7  -7      101.46      101.14      3.84 o 
  -3   7  -7        3.17        4.11      1.11 o 
  -2   7  -7     1522.03     1506.87     22.02 o 
  -1   7  -7      590.82      614.79      9.43 o 
   0   7  -7       27.73       35.97      1.61 o 
   1   7  -7      379.13      406.73      7.03 o 
   2   7  -7      111.58      132.71      3.79 o 
   3   7  -7       41.85       33.71      1.90 o 
   4   7  -7      379.53      399.00      7.06 o 
   5   7  -7      400.82      455.23     12.22 o 
   6   7  -7      528.55      508.02     14.68 o 
   7   7  -7       16.86       18.53      4.35 o 
   8   7  -7      190.62      178.75     14.26 o 
   9   7  -7        2.20        6.09      8.03 o 
  -9   8  -7        8.13        4.05      5.11 o 
  -8   8  -7       27.30       38.40      4.92 o 
  -7   8  -7        4.76        1.92      3.55 o 
  -6   8  -7      163.67      162.14      6.31 o 
  -5   8  -7       11.77       13.72      3.84 o 
  -4   8  -7       83.32       63.53      4.11 o 
  -3   8  -7      626.65      614.14     12.83 o 
  -2   8  -7      345.17      389.31      7.05 o 
  -1   8  -7       92.82       91.86      2.69 o 
   0   8  -7      143.79      151.62      3.45 o 
   1   8  -7     1256.54     1258.05     21.92 o 
   2   8  -7      528.32      516.82      9.77 o 
   3   8  -7      488.46      492.48      9.79 o 
   4   8  -7       16.31       11.18      2.73 o 
   5   8  -7        1.34        3.54      3.00 o 
   6   8  -7        8.31        0.28      3.00 o 
   7   8  -7       45.03       40.73      5.74 o 
   8   8  -7        3.06        0.28      6.32 o 
   9   8  -7      199.71      253.38     18.55 o 
  -8   9  -7        3.67        9.48      5.13 o 
  -7   9  -7      196.75      191.65      8.74 o 
  -6   9  -7       23.44       16.74      4.12 o 
  -5   9  -7      567.07      591.26     14.83 o 
  -4   9  -7      713.51      733.47     16.99 o 
  -3   9  -7      617.95      619.86     14.21 o 
  -2   9  -7       71.20       64.31      2.98 o 
  -1   9  -7      209.05      218.08      4.57 o 
   0   9  -7      116.37      109.24      3.21 o 
   1   9  -7       76.75       63.59      2.98 o 
   2   9  -7       91.33       82.87      4.09 o 
   3   9  -7     1450.62     1532.18     31.16 o 
   4   9  -7       25.24       15.87      3.55 o 
   5   9  -7        7.89        4.93      3.28 o 
   6   9  -7        2.97        5.75      3.28 o 
   7   9  -7      111.89      105.23      9.86 o 
   8   9  -7       34.90       35.99     10.17 o 
   9   9  -7        3.63        0.00      8.00 o 
  -8  10  -7        5.97        8.28      5.88 o 
  -7  10  -7      221.73      240.65     11.38 o 
  -6  10  -7       95.96      105.90      7.12 o 
  -5  10  -7       19.80       26.94      4.39 o 
  -4  10  -7       73.80       65.69      4.67 o 
  -3  10  -7       38.60       29.88      3.84 o 
  -2  10  -7      139.63      130.67      4.63 o 
  -1  10  -7      595.95      631.31     12.76 o 
   0  10  -7      931.62      974.24     16.71 o 
   1  10  -7       51.01       47.10      4.11 o 
   2  10  -7       85.45       82.85      4.12 o 
   3  10  -7      711.89      769.73     17.59 o 
   4  10  -7      230.08      234.12      7.43 o 
   5  10  -7      186.46      174.89      8.51 o 
   6  10  -7      200.25      195.49     14.26 o 
   7  10  -7        1.73        0.28      6.29 o 
   8  10  -7        4.47        4.65     10.94 o 
  -7  11  -7       79.74       79.29      7.49 o 
  -6  11  -7       38.19       41.60      5.44 o 
  -5  11  -7       17.23       13.98      4.38 o 
  -4  11  -7        3.36        0.00      3.85 o 
  -3  11  -7       14.45       14.05      3.85 o 
  -2  11  -7       29.20       28.30      4.12 o 
  -1  11  -7       38.39       32.32      3.28 o 
   0  11  -7      115.38      112.82      5.19 o 
   1  11  -7      627.61      630.83     20.71 o 
   2  11  -7      175.48      167.12      6.63 o 
   3  11  -7        7.67       12.42      3.03 o 
   4  11  -7        0.84        3.57      3.31 o 
   5  11  -7      170.12      156.82      8.51 o 
   6  11  -7        0.26        0.00      6.83 o 
   7  11  -7       22.96       27.46     10.87 o 
  -6  12  -7      182.34      190.87     10.98 o 
  -5  12  -7       23.63       25.54      5.71 o 
  -4  12  -7       64.01       77.68      6.04 o 
  -3  12  -7       16.75       17.38      4.40 o 
  -2  12  -7       13.96       20.19      4.42 o 
  -1  12  -7       20.14       14.93      6.08 o 
   0  12  -7      442.05      457.43     13.84 o 
   1  12  -7      112.33      100.88      6.68 o 
   2  12  -7        6.58        7.76      3.59 o 
   3  12  -7      150.50      128.49      6.90 o 
   4  12  -7       14.23        9.08      6.05 o 
   5  12  -7       93.06       75.05     10.91 o 
   6  12  -7       19.81       17.32      8.13 o 
   7  12  -7       15.87        7.76     10.68 o 
  -5  13  -7       29.38       26.37      6.39 o 
  -4  13  -7      162.00      164.94      8.95 o 
  -3  13  -7      107.87       91.21      7.12 o 
  -2  13  -7       28.63       33.67      8.28 o 
  -1  13  -7        8.12        7.20      5.82 o 
   0  13  -7        9.42        9.18      7.52 o 
   1  13  -7       21.61       11.92      5.26 o 
   2  13  -7       99.18       97.94      7.46 o 
   3  13  -7      160.26      165.50     10.68 o 
   4  13  -7       17.00        5.16      5.70 o 
   5  13  -7        4.25        2.42      7.25 o 
   6  13  -7        7.95        8.45      8.96 o 
  -4  14  -7        0.59        2.88      5.77 o 
  -3  14  -7       64.95       62.60      7.76 o 
  -2  14  -7       53.19       46.07      7.86 o 
  -1  14  -7      127.41      126.55     10.12 o 
   0  14  -7        1.67       10.44      6.88 o 
   1  14  -7        4.11        6.25      5.44 o 
   2  14  -7       67.74       67.51      7.30 o 
   3  14  -7        3.48        0.00      7.22 o 
   4  14  -7        0.44        0.00      6.58 o 
  -2  15  -7        9.51        5.19      7.26 o 
  -1  15  -7       45.49       40.40      8.92 o 
   0  15  -7      199.34      214.85     15.32 o 
   1  15  -7       42.26       44.67      8.58 o 
   2  15  -7       17.90       19.32      7.47 o 
   1   0  -6      548.45      509.67      6.11 o 
   2   0  -6     3194.45     3305.76     39.75 o 
   3   0  -6      253.26      238.41      3.04 o 
   4   0  -6      922.42      969.78     11.89 o 
   5   0  -6     1096.06     1133.52     14.35 o 
   6   0  -6       78.97      100.13      2.90 o 
   7   0  -6      189.57      174.86      3.96 o 
   8   0  -6      901.75      949.13     18.94 o 
   9   0  -6      756.13      806.43     22.60 o 
  10   0  -6       40.29       40.26      5.60 o 
  11   0  -6      179.99      203.20     10.57 o 
 -11   1  -6        7.28       15.07      7.13 o 
 -10   1  -6       35.54       33.66      6.62 o 
  -9   1  -6       11.07        8.50      4.12 o 
  -8   1  -6       14.07        9.80      3.81 o 
  -7   1  -6       36.67       39.11      2.44 o 
  -6   1  -6       77.28       79.29      2.73 o 
  -5   1  -6        5.15        4.96      1.11 o 
  -4   1  -6      501.25      560.83      7.80 o 
  -3   1  -6      214.79      271.66      4.26 o 
  -2   1  -6        2.22        4.05      0.87 o 
  -1   1  -6       12.15        7.94      0.88 o 
   0   1  -6       58.57       61.59      1.19 o 
   1   1  -6      203.45      192.16      2.90 o 
   2   1  -6     1742.75     1716.15     20.44 o 
   3   1  -6     1492.05     1472.98     16.65 o 
   4   1  -6      145.60      159.06      2.73 o 
   5   1  -6      543.75      603.08      8.30 o 
   6   1  -6      658.07      667.70     10.60 o 
   7   1  -6       12.97       10.06      1.86 o 
   8   1  -6       48.62       45.72      3.47 o 
   9   1  -6       34.44       26.41      4.09 o 
  10   1  -6       98.83       95.44      6.98 o 
  11   1  -6        4.86        1.15      5.43 o 
 -11   2  -6       33.75       34.78      8.77 o 
 -10   2  -6      114.27      107.11      8.27 o 
  -9   2  -6       17.20       15.36      4.94 o 
  -8   2  -6      543.01      511.33     16.08 o 
  -7   2  -6      539.70      531.51     13.07 o 
  -6   2  -6     1027.89     1064.74     18.58 o 
  -5   2  -6      673.15      717.39     12.15 o 
  -4   2  -6      138.82      152.16      2.80 o 
  -3   2  -6     1487.36     1390.97     19.90 o 
  -2   2  -6      327.60      320.52      4.33 o 
  -1   2  -6      317.93      236.66      2.93 o 
   0   2  -6     1078.80     1024.39     12.81 o 
   1   2  -6     4574.39     4901.69     58.60 o 
   2   2  -6      849.89      845.35      9.32 o 
   3   2  -6       66.75       62.16      1.95 o 
   4   2  -6      257.28      237.33      3.82 o 
   5   2  -6      178.29      196.82      4.03 o 
   6   2  -6       67.79       63.16      2.93 o 
   7   2  -6        3.84        9.85      2.39 o 
   8   2  -6      646.29      639.42     14.75 o 
   9   2  -6      166.38      152.38      7.36 o 
  10   2  -6       19.56       11.99      4.75 o 
  11   2  -6       86.50      113.88     10.84 o 
 -11   3  -6       37.50       38.22      7.10 o 
 -10   3  -6      135.12      155.81      8.25 o 
  -9   3  -6      245.63      236.49      7.67 o 
  -8   3  -6      196.47      188.91      7.91 o 
  -7   3  -6      404.74      386.85      9.28 o 
  -6   3  -6      555.51      577.40     12.32 o 
  -5   3  -6      180.04      178.41      3.58 o 
  -4   3  -6      724.10      710.39      9.49 o 
  -3   3  -6       80.07       79.76      1.99 o 
  -2   3  -6       45.39       54.04      1.43 o 
  -1   3  -6      759.21      793.99     10.06 o 
   0   3  -6      712.51      700.48      9.15 o 
   1   3  -6     1168.00     1180.62     14.93 o 
   2   3  -6     1346.84     1314.22     15.39 o 
   3   3  -6      196.83      182.29      3.32 o 
   4   3  -6      145.07      148.25      3.28 o 
   5   3  -6       45.51       38.05      1.89 o 
   6   3  -6      139.99      145.89      4.28 o 
   7   3  -6       40.81       33.14      3.21 o 
   8   3  -6       77.39       62.96      4.03 o 
   9   3  -6      202.91      201.57      8.47 o 
  10   3  -6      150.90      150.71      8.38 o 
  11   3  -6       66.98       73.92     12.56 o 
 -10   4  -6       23.79       20.84      4.94 o 
  -9   4  -6       21.71       20.00      4.11 o 
  -8   4  -6       34.15       34.96      3.54 o 
  -7   4  -6      138.65      156.53      5.19 o 
  -6   4  -6      140.53      166.66      4.38 o 
  -5   4  -6     1130.17     1179.03     16.84 o 
  -4   4  -6      802.69      788.03     11.68 o 
  -3   4  -6      674.79      654.87      8.69 o 
  -2   4  -6       16.48       18.34      1.14 o 
  -1   4  -6     1761.36     1715.79     19.75 o 
   0   4  -6      272.71      238.82      3.35 o 
   1   4  -6      308.80      404.11      5.84 o 
   2   4  -6     4757.50     5266.31     60.69 o 
   3   4  -6     8454.72     9214.70    125.26 o 
   4   4  -6      123.58      107.48      3.28 o 
   5   4  -6      517.77      571.54     10.54 o 
   6   4  -6      148.62      155.31      5.37 o 
   7   4  -6      204.30      216.10      6.71 o 
   8   4  -6      658.66      707.94     19.97 o 
   9   4  -6       41.29       34.51      4.66 o 
  10   4  -6       62.26       58.97      7.54 o 
 -10   5  -6       90.19       81.75      7.10 o 
  -9   5  -6       13.70       23.53      4.38 o 
  -8   5  -6      423.55      452.97     12.03 o 
  -7   5  -6       13.66       11.21      2.46 o 
  -6   5  -6      104.25      100.87      3.01 o 
  -5   5  -6       62.39       70.20      3.03 o 
  -4   5  -6      460.01      442.00      5.54 o 
  -3   5  -6      229.68      218.19      3.61 o 
  -2   5  -6      553.42      577.58      7.79 o 
  -1   5  -6      139.53      127.15      2.49 o 
   0   5  -6      720.76      712.13      9.05 o 
   1   5  -6      681.67      687.30      7.96 o 
   2   5  -6      300.62      301.58      4.12 o 
   3   5  -6       97.44       93.40      1.92 o 
   4   5  -6      282.66      288.71      6.00 o 
   5   5  -6      820.94      903.91     21.40 o 
   6   5  -6      593.19      594.93     14.02 o 
   7   5  -6      145.77      146.10      5.40 o 
   8   5  -6      109.30      112.56      6.24 o 
   9   5  -6       13.91       11.54      4.67 o 
  10   5  -6       19.81       15.12      6.44 o 
 -10   6  -6      105.90      106.47      6.81 o 
  -9   6  -6       22.21       12.03      4.36 o 
  -8   6  -6       60.46       57.96      4.65 o 
  -7   6  -6      395.92      388.42      9.58 o 
  -6   6  -6      330.72      326.03      8.23 o 
  -5   6  -6       69.13       64.83      3.30 o 
  -4   6  -6      198.83      197.94      4.67 o 
  -3   6  -6     3190.20     3291.17     43.53 o 
  -2   6  -6      167.36      171.72      3.30 o 
  -1   6  -6       31.89       29.20      1.36 o 
   0   6  -6      166.30      161.56      3.24 o 
   1   6  -6      338.64      341.15      5.71 o 
   2   6  -6      364.47      386.44      6.27 o 
   3   6  -6      111.46       97.63      2.46 o 
   4   6  -6      578.58      582.10      8.71 o 
   5   6  -6       20.53       19.79      2.71 o 
   6   6  -6       71.41       63.01      3.78 o 
   7   6  -6        9.32       10.56      2.97 o 
   8   6  -6      122.60      116.55      6.00 o 
   9   6  -6      253.70      300.15     19.85 o 
  10   6  -6      140.71      136.50     11.21 o 
 -10   7  -6        4.07        5.14      6.76 o 
  -9   7  -6       90.88       98.68      6.55 o 
  -8   7  -6       10.96       10.12      4.11 o 
  -7   7  -6       61.61       59.38      4.11 o 
  -6   7  -6       26.20       19.18      3.01 o 
  -5   7  -6       23.58       17.82      2.74 o 
  -4   7  -6      460.28      479.78     10.97 o 
  -3   7  -6       40.55       42.69      3.00 o 
  -2   7  -6      156.49      164.39      3.52 o 
  -1   7  -6       42.23       36.97      1.62 o 
   0   7  -6       21.13       18.41      1.34 o 
   1   7  -6      283.53      265.43      5.13 o 
   2   7  -6      194.22      177.02      3.79 o 
   3   7  -6        4.53        4.90      1.09 o 
   4   7  -6      102.30       91.08      2.73 o 
   5   7  -6      114.35      106.98      4.62 o 
   6   7  -6       26.93       21.17      2.98 o 
   7   7  -6        2.19        0.82      2.73 o 
   8   7  -6       24.79       29.81      7.64 o 
   9   7  -6       15.09       11.05      6.90 o 
  10   7  -6        6.20        4.21      6.45 o 
  -9   8  -6       16.10       13.30      5.14 o 
  -8   8  -6      204.99      226.73      8.74 o 
  -7   8  -6        2.19        1.92      3.28 o 
  -6   8  -6      372.05      389.07      9.32 o 
  -5   8  -6     2214.51     2359.69     45.22 o 
  -4   8  -6       19.55       13.70      2.74 o 
  -3   8  -6      287.80      267.66      6.82 o 
  -2   8  -6       50.48       44.41      2.17 o 
  -1   8  -6      622.36      622.18      9.66 o 
   0   8  -6      260.19      267.47      5.04 o 
   1   8  -6      398.20      377.60      7.29 o 
   2   8  -6      949.93     1067.42     19.52 o 
   3   8  -6        8.64        6.25      1.63 o 
   4   8  -6      174.72      169.89      5.44 o 
   5   8  -6      443.08      410.82     12.53 o 
   6   8  -6      659.26      728.69     24.24 o 
   7   8  -6      227.81      216.91     12.27 o 
   8   8  -6      102.04      106.96     11.25 o 
   9   8  -6       52.33       48.42      9.40 o 
  -9   9  -6        2.46        2.96      5.10 o 
  -8   9  -6        6.23        7.34      3.81 o 
  -7   9  -6       85.55       85.00      5.19 o 
  -6   9  -6       97.06       95.65      5.75 o 
  -5   9  -6      901.00      941.68     22.22 o 
  -4   9  -6      673.23      679.96     16.14 o 
  -3   9  -6       26.43       28.61      3.27 o 
  -2   9  -6      501.71      526.68     10.56 o 
  -1   9  -6       21.97       28.46      2.15 o 
   0   9  -6     1112.86     1169.87     18.10 o 
   1   9  -6     1395.00     1428.47     29.78 o 
   2   9  -6        5.14        0.82      2.17 o 
   3   9  -6        2.20        0.00      2.19 o 
   4   9  -6        2.27        1.11      3.00 o 
   5   9  -6       14.70        3.28      3.28 o 
   6   9  -6       31.82       26.51      3.82 o 
   7   9  -6       81.36       76.08      9.31 o 
   8   9  -6       82.06       72.50     10.71 o 
   9   9  -6       28.13       31.75     10.77 o 
  -8  10  -6        4.17        5.38      4.86 o 
  -7  10  -6       53.95       48.19      6.54 o 
  -6  10  -6       73.18       69.57      6.02 o 
  -5  10  -6       10.42        7.42      3.30 o 
  -4  10  -6       40.12       32.11      4.12 o 
  -3  10  -6      230.72      231.91      7.93 o 
  -2  10  -6       32.28       28.83      3.27 o 
  -1  10  -6      682.98      695.95     12.96 o 
   0  10  -6      293.73      295.25      7.25 o 
   1  10  -6       85.53       80.40      5.46 o 
   2  10  -6      399.48      416.35     11.21 o 
   3  10  -6       15.89       10.14      2.74 o 
   4  10  -6      114.86      117.09      4.94 o 
   5  10  -6       46.80       37.83      4.38 o 
   6  10  -6       40.95       35.89      7.12 o 
   7  10  -6        4.81        0.00      6.29 o 
   8  10  -6        5.42        0.00      9.32 o 
  -8  11  -6        5.95       14.06      9.55 o 
  -7  11  -6       13.57       13.23      5.40 o 
  -6  11  -6      103.72      111.81      8.18 o 
  -5  11  -6      332.28      354.02     10.97 o 
  -4  11  -6        4.19        2.20      3.85 o 
  -3  11  -6      440.44      461.20     12.93 o 
  -2  11  -6       90.80       86.58      5.48 o 
  -1  11  -6       63.82       65.49      3.82 o 
   0  11  -6       88.70      101.14      5.44 o 
   1  11  -6       91.34       79.47      5.78 o 
   2  11  -6     1524.29     1674.71     47.10 o 
   3  11  -6       47.77       36.09      3.57 o 
   4  11  -6      108.39       82.02      4.67 o 
   5  11  -6       10.33        8.79      4.12 o 
   6  11  -6        9.96        6.85      6.29 o 
   7  11  -6      134.13      139.34     13.64 o 
   8  11  -6       41.02       35.83     10.85 o 
  -7  12  -6       37.40       43.96      6.36 o 
  -6  12  -6       69.82       80.91      7.00 o 
  -5  12  -6      125.55      122.01      7.09 o 
  -4  12  -6      215.78      205.91      9.08 o 
  -3  12  -6       17.81       21.52      4.69 o 
  -2  12  -6        7.63        6.62      3.86 o 
  -1  12  -6      102.53      127.14      5.80 o 
   0  12  -6       34.86       41.60      4.40 o 
   1  12  -6      143.03      129.77      6.93 o 
   2  12  -6       28.94       27.42      3.88 o 
   3  12  -6       17.25        6.63      3.04 o 
   4  12  -6      386.27      434.65     15.41 o 
   5  12  -6       92.67       87.60      8.77 o 
   6  12  -6        1.03        0.00      6.52 o 
   7  12  -6        0.73        9.69      9.96 o 
  -6  13  -6       13.79        6.05      6.05 o 
  -5  13  -6       24.25       30.90      5.64 o 
  -4  13  -6       97.74       90.73      7.36 o 
  -3  13  -6       32.61       38.77      6.32 o 
  -2  13  -6       35.99       32.90      6.08 o 
  -1  13  -6      139.93      141.97      9.97 o 
   0  13  -6      232.52      241.80     10.29 o 
   1  13  -6      140.96      135.53      9.45 o 
   2  13  -6        6.21        3.04      5.26 o 
   3  13  -6       17.78        7.98      4.96 o 
   4  13  -6      100.43       68.76      8.45 o 
   5  13  -6        1.64        1.35      6.21 o 
   6  13  -6      163.44      143.87     17.06 o 
  -5  14  -6       85.94      100.09      9.87 o 
  -4  14  -6        1.60        0.00      6.65 o 
  -3  14  -6       75.75       69.40      7.56 o 
  -2  14  -6        2.34        1.65      6.55 o 
  -1  14  -6       21.69       23.37      7.15 o 
   0  14  -6       36.94       39.51      8.01 o 
   1  14  -6       15.30        6.02      5.20 o 
   2  14  -6      102.77      128.59     10.09 o 
   3  14  -6       11.27        1.62      7.29 o 
   4  14  -6       67.64       51.67      8.00 o 
   5  14  -6        1.20        8.65      8.91 o 
  -3  15  -6       20.62       28.48      8.03 o 
  -2  15  -6      113.75      118.23     12.90 o 
  -1  15  -6       89.41       94.23     10.91 o 
   0  15  -6       48.12       42.29      9.11 o 
   1  15  -6       57.62       39.08      7.13 o 
   2  15  -6       37.92       31.17      7.87 o 
   3  15  -6       22.39       19.65      7.50 o 
 -11   1  -5       32.63       28.19      6.90 o 
 -10   1  -5       89.15      101.55      7.71 o 
  -9   1  -5      310.61      298.07     12.30 o 
  -8   1  -5      409.35      400.51     11.38 o 
  -7   1  -5      799.23      880.86     17.87 o 
  -6   1  -5      692.26      714.73     12.52 o 
  -5   1  -5      466.82      466.60      7.16 o 
  -4   1  -5     1987.98     2059.54     25.79 o 
  -3   1  -5     2970.35     2980.68     37.52 o 
  -2   1  -5     6741.43     6534.30     87.68 o 
  -1   1  -5      154.38      156.01      2.40 o 
   0   1  -5      110.30       98.38      1.80 o 
   1   1  -5     1909.11     1846.44     24.07 o 
   2   1  -5       55.67       54.58      1.16 o 
   3   1  -5     1100.48     1055.84     13.74 o 
   4   1  -5     1442.16     1547.49     18.63 o 
   5   1  -5     3178.52     3275.64     44.37 o 
   6   1  -5      684.59      658.06     10.63 o 
   7   1  -5       18.84       16.95      2.39 o 
   8   1  -5      612.04      617.42     13.07 o 
   9   1  -5      275.85      305.28      8.68 o 
  10   1  -5       54.81       37.21      5.55 o 
  11   1  -5       90.03       98.23      8.25 o 
 -11   2  -5       23.56       16.55      6.62 o 
 -10   2  -5       84.32       78.81      7.98 o 
  -9   2  -5      229.22      242.51     10.93 o 
  -8   2  -5       38.22       28.53      4.08 o 
  -7   2  -5      101.91       94.80      4.08 o 
  -6   2  -5      359.64      346.48      6.83 o 
  -5   2  -5      259.31      270.14      4.99 o 
  -4   2  -5      789.25      846.84     12.64 o 
  -3   2  -5     2368.96     2527.62     32.09 o 
  -2   2  -5      853.85      846.25     10.23 o 
  -1   2  -5     1821.09     1869.63     21.04 o 
   0   2  -5     1015.32     1037.24     13.94 o 
   1   2  -5     1716.31     1771.39     21.96 o 
   2   2  -5     1025.02     1008.31     11.69 o 
   3   2  -5     1765.35     1835.54     22.39 o 
   4   2  -5       25.22       20.60      1.38 o 
   5   2  -5      216.41      211.04      3.78 o 
   6   2  -5       22.74       19.76      1.88 o 
   7   2  -5       16.15       11.44      1.86 o 
   8   2  -5      418.82      446.93     12.30 o 
   9   2  -5      162.17      151.20      5.97 o 
  10   2  -5        0.86        1.39      3.88 o 
  11   2  -5       44.46       33.02      8.25 o 
 -11   3  -5      127.11      135.18      8.27 o 
 -10   3  -5       31.90       34.95      4.67 o 
  -9   3  -5       53.07       54.68      4.65 o 
  -8   3  -5       13.23       14.43      3.81 o 
  -7   3  -5      142.23      136.66      4.63 o 
  -6   3  -5      342.95      338.76      7.40 o 
  -5   3  -5       20.29       16.89      1.38 o 
  -4   3  -5      130.14      119.01      2.24 o 
  -3   3  -5        9.69       11.96      0.85 o 
  -2   3  -5     6079.61     6137.36     73.93 o 
  -1   3  -5     2125.84     2172.05     26.77 o 
   0   3  -5     2644.72     2765.80     31.54 o 
   1   3  -5     3609.73     3621.08     45.15 o 
   2   3  -5     5506.97     5677.24     60.65 o 
   3   3  -5       25.32       23.97      1.39 o 
   4   3  -5      410.53      409.16      5.77 o 
   5   3  -5      385.89      398.99      6.78 o 
   6   3  -5      184.12      178.95      5.09 o 
   7   3  -5        7.43        7.76      2.40 o 
   8   3  -5       73.68       60.66      4.29 o 
   9   3  -5      199.34      200.80      7.88 o 
  10   3  -5      132.36      123.67      8.06 o 
  11   3  -5       70.78       74.00      9.67 o 
 -11   4  -5        1.56       13.74      7.97 o 
 -10   4  -5      228.23      248.69     10.17 o 
  -9   4  -5        0.95        1.36      3.55 o 
  -8   4  -5        7.25        3.00      2.46 o 
  -7   4  -5       52.81       44.17      2.46 o 
  -6   4  -5       34.91       40.01      2.19 o 
  -5   4  -5      245.47      259.03      4.70 o 
  -4   4  -5     1322.80     1399.86     17.60 o 
  -3   4  -5      790.56      752.43      9.33 o 
  -2   4  -5      240.12      235.52      3.98 o 
  -1   4  -5      202.97      173.96      2.86 o 
   0   4  -5        2.98        3.10      0.55 o 
   1   4  -5      203.12      198.87      2.80 o 
   2   4  -5      289.45      300.96      4.19 o 
   3   4  -5      592.49      549.12      6.09 o 
   4   4  -5       10.73        7.96      1.36 o 
   5   4  -5        4.46        6.24      1.63 o 
   6   4  -5      479.53      522.74     11.85 o 
   7   4  -5        6.64        6.71      2.15 o 
   8   4  -5        2.37        4.57      2.96 o 
   9   4  -5       31.97       24.01      3.82 o 
  10   4  -5        4.11        0.00      7.23 o 
  11   4  -5      167.41      188.80     15.66 o 
 -10   5  -5       17.44       16.18      4.94 o 
  -9   5  -5      235.15      210.63      7.93 o 
  -8   5  -5      243.59      244.71      7.09 o 
  -7   5  -5      108.93      110.53      4.65 o 
  -6   5  -5       79.75       90.95      4.12 o 
  -5   5  -5      653.86      715.70     12.40 o 
  -4   5  -5     1706.77     1770.39     28.04 o 
  -3   5  -5       36.20       32.68      1.96 o 
  -2   5  -5      128.20      108.88      2.24 o 
  -1   5  -5       39.89       41.00      1.12 o 
   0   5  -5     1498.81     1553.27     17.66 o 
   1   5  -5      349.41      355.30      4.40 o 
   2   5  -5      821.91      829.03      9.38 o 
   3   5  -5      973.66     1026.58     11.83 o 
   4   5  -5       73.65       60.72      1.92 o 
   5   5  -5      113.08      112.93      4.89 o 
   6   5  -5      328.43      336.52      8.37 o 
   7   5  -5       39.97       31.24      3.24 o 
   8   5  -5      842.71      885.52     24.89 o 
   9   5  -5        6.61       10.67      5.48 o 
  10   5  -5       22.56       24.27      6.69 o 
 -10   6  -5        3.25        0.28      4.93 o 
  -9   6  -5       26.38       35.28      4.93 o 
  -8   6  -5      165.26      169.28      6.28 o 
  -7   6  -5       37.01       31.68      3.54 o 
  -6   6  -5      462.05      444.86      9.59 o 
  -5   6  -5        8.83       12.93      2.47 o 
  -4   6  -5       36.67       39.17      2.49 o 
  -3   6  -5     1418.65     1453.66     23.77 o 
  -2   6  -5       52.16       63.73      1.93 o 
  -1   6  -5      741.66      755.68      9.32 o 
   0   6  -5       41.78       33.86      1.35 o 
   1   6  -5      134.61      110.05      1.90 o 
   2   6  -5       44.84       37.46      1.65 o 
   3   6  -5       58.74       45.41      1.92 o 
   4   6  -5      780.89      806.81     12.00 o 
   5   6  -5      404.60      415.14      8.96 o 
   6   6  -5       18.70       10.81      2.16 o 
   7   6  -5       66.58       63.80      4.06 o 
   8   6  -5        4.24        2.44      3.27 o 
   9   6  -5       42.67       44.51      7.15 o 
  10   6  -5        0.18        2.51      6.99 o 
 -10   7  -5       98.67      104.14     11.44 o 
  -9   7  -5      694.21      764.83     25.13 o 
  -8   7  -5       24.98       14.75      3.82 o 
  -7   7  -5      156.17      159.57      5.47 o 
  -6   7  -5       93.23      100.97      4.65 o 
  -5   7  -5       33.59       46.33      3.01 o 
  -4   7  -5      344.53      342.16      7.67 o 
  -3   7  -5      281.82      234.57      5.75 o 
  -2   7  -5     2909.34     2905.71     39.82 o 
  -1   7  -5      587.61      574.41      8.13 o 
   0   7  -5     1144.15     1225.23     16.57 o 
   1   7  -5      732.69      756.99     11.08 o 
   2   7  -5     1076.07     1187.78     19.29 o 
   3   7  -5      481.64      468.56      7.90 o 
   4   7  -5       10.94        7.08      1.36 o 
   5   7  -5      286.60      327.36     10.06 o 
   6   7  -5       99.84       93.01      4.08 o 
   7   7  -5      363.87      384.25     12.76 o 
   8   7  -5      763.12      851.26     33.00 o 
   9   7  -5      217.75      233.19     16.54 o 
  10   7  -5        1.21        0.00      8.11 o 
  -9   8  -5      139.46      149.00      8.18 o 
  -8   8  -5      110.32      111.92      6.28 o 
  -7   8  -5       27.33       17.22      3.82 o 
  -6   8  -5        9.77        7.39      2.74 o 
  -5   8  -5       59.14       59.68      4.11 o 
  -4   8  -5       31.90       30.63      3.00 o 
  -3   8  -5      127.63      107.69      4.09 o 
  -2   8  -5      290.54      290.96      5.68 o 
  -1   8  -5       57.04       46.98      1.88 o 
   0   8  -5        7.02        7.17      1.32 o 
   1   8  -5      272.84      249.27      5.11 o 
   2   8  -5      715.76      714.95     13.28 o 
   3   8  -5      225.40      234.41      5.44 o 
   4   8  -5      924.86     1060.03     20.70 o 
   5   8  -5      729.97      739.04     19.05 o 
   6   8  -5        1.59        1.09      2.44 o 
   7   8  -5       37.69       36.77      6.81 o 
   8   8  -5       29.29       23.27      7.66 o 
   9   8  -5       53.07       58.01      8.84 o 
  -9   9  -5      186.03      197.13     11.92 o 
  -8   9  -5       15.28       15.80      4.35 o 
  -7   9  -5        4.39        1.65      3.28 o 
  -6   9  -5       22.63       30.94      4.38 o 
  -5   9  -5       22.87       11.78      3.01 o 
  -4   9  -5      599.87      639.47     13.94 o 
  -3   9  -5       60.72       57.99      3.52 o 
  -2   9  -5     1625.67     1693.63     30.56 o 
  -1   9  -5     1171.79     1202.27     19.83 o 
   0   9  -5       48.98       48.35      2.66 o 
   1   9  -5      133.38      112.80      3.49 o 
   2   9  -5       24.24       15.46      2.17 o 
   3   9  -5      142.05      136.13      4.35 o 
   4   9  -5      342.26      369.61     10.64 o 
   5   9  -5      457.06      493.36     14.73 o 
   6   9  -5      175.14      168.39      8.45 o 
   7   9  -5       93.95      109.04     10.39 o 
   8   9  -5       41.91       36.48      8.24 o 
   9   9  -5       23.56       21.27      9.93 o 
  -8  10  -5        4.05       10.56      5.41 o 
  -7  10  -5      375.55      409.12     13.65 o 
  -6  10  -5      180.41      196.62      8.23 o 
  -5  10  -5        0.26        3.01      3.84 o 
  -4  10  -5      178.05      201.91      7.40 o 
  -3  10  -5      154.92      158.05      6.55 o 
  -2  10  -5      106.82       97.15      5.16 o 
  -1  10  -5       96.14      101.30      3.76 o 
   0  10  -5       72.15       69.00      3.47 o 
   1  10  -5      834.70      836.40     22.25 o 
   2  10  -5      364.68      385.94     11.18 o 
   3  10  -5       38.88       28.97      3.28 o 
   4  10  -5       85.62       71.45      4.11 o 
   5  10  -5       12.63       10.67      4.11 o 
   6  10  -5      163.28      154.37     12.59 o 
   7  10  -5      226.30      243.35     15.33 o 
   8  10  -5      115.40      112.66     12.06 o 
  -8  11  -5       25.47       24.35      6.15 o 
  -7  11  -5        8.54        6.51      4.60 o 
  -6  11  -5       28.66       24.04      5.74 o 
  -5  11  -5       92.03      106.49      6.31 o 
  -4  11  -5       46.61       38.20      4.39 o 
  -3  11  -5      176.74      177.22      7.42 o 
  -2  11  -5      546.47      594.97     15.32 o 
  -1  11  -5     1319.28     1479.58     27.21 o 
   0  11  -5      609.61      690.77     14.62 o 
   1  11  -5       62.09       58.63      4.38 o 
   2  11  -5      216.83      182.29      7.42 o 
   3  11  -5        6.33        6.05      2.76 o 
   4  11  -5        6.34        3.01      3.01 o 
   5  11  -5       25.25       22.79      4.12 o 
   6  11  -5        6.72       16.15      6.02 o 
   7  11  -5      215.61      238.39     18.30 o 
   8  11  -5       56.46       36.48      8.72 o 
  -7  12  -5        1.08        0.00      5.34 o 
  -6  12  -5        1.78        3.51      4.60 o 
  -5  12  -5      149.48      165.81      8.48 o 
  -4  12  -5       34.79       36.30      4.96 o 
  -3  12  -5      223.55      278.09      9.65 o 
  -2  12  -5     1095.52     1227.02     34.99 o 
  -1  12  -5      204.72      231.87      8.81 o 
   0  12  -5      341.50      373.57     10.44 o 
   1  12  -5      400.13      401.81     12.18 o 
   2  12  -5        0.12        0.00      2.77 o 
   3  12  -5       25.24       15.47      3.86 o 
   4  12  -5       60.17       58.36      5.51 o 
   5  12  -5       62.60       57.28      6.58 o 
   6  12  -5       18.64        7.90      6.27 o 
   7  12  -5        2.48        0.00      8.65 o 
  -6  13  -5       16.02       11.96      5.58 o 
  -5  13  -5      104.88      104.63      7.30 o 
  -4  13  -5       20.91       18.06      5.47 o 
  -3  13  -5       27.56       30.02      6.05 o 
  -2  13  -5      155.15      147.41      8.85 o 
  -1  13  -5       13.03       12.20      6.09 o 
   0  13  -5       15.15       24.71      5.27 o 
   1  13  -5      193.53      200.03      8.89 o 
   2  13  -5        6.13        9.96      3.32 o 
   3  13  -5        5.67        6.89      4.13 o 
   4  13  -5        5.92        7.66      4.66 o 
   5  13  -5       37.77       12.20      8.96 o 
   6  13  -5        3.66        6.17     10.19 o 
  -5  14  -5      183.49      199.61     12.37 o 
  -4  14  -5       80.04       88.20      9.11 o 
  -3  14  -5       19.04       18.48      5.71 o 
  -2  14  -5       35.41       44.99      8.24 o 
  -1  14  -5        8.98        4.97      6.90 o 
   0  14  -5        5.83        5.54      6.66 o 
   1  14  -5       38.22       39.14      6.89 o 
   2  14  -5        3.19        0.00      5.20 o 
   3  14  -5       59.06       50.52      7.60 o 
   4  14  -5      237.98      223.64     17.99 o 
   5  14  -5       31.75       32.52     11.64 o 
  -3  15  -5      117.62      125.11     10.23 o 
  -2  15  -5       69.65       76.93     10.64 o 
  -1  15  -5       10.43        5.10      7.26 o 
   0  15  -5       10.39        9.73      8.65 o 
   1  15  -5       16.57        4.02      6.95 o 
   2  15  -5        9.12        3.71      5.57 o 
   3  15  -5       15.88       11.52      6.29 o 
   1   0  -4     4142.20     4064.01     52.30 o 
   2   0  -4     6024.78     5984.45     74.33 o 
   3   0  -4       17.65       12.39      0.55 o 
   4   0  -4     1332.80     1292.49     14.79 o 
   5   0  -4     1469.33     1531.80     17.43 o 
   6   0  -4      834.29      848.19     12.18 o 
   7   0  -4     1034.30      917.67     14.49 o 
   8   0  -4       75.59       69.29      3.44 o 
   9   0  -4      571.57      561.95     14.05 o 
  10   0  -4       21.05       22.72      4.16 o 
  11   0  -4      105.19       83.81      7.67 o 
 -11   1  -4        1.50        6.38      5.82 o 
 -10   1  -4       34.71       22.06      4.69 o 
  -9   1  -4       13.66       11.44      4.09 o 
  -8   1  -4        4.06        3.24      3.24 o 
  -7   1  -4       22.37       26.20      1.35 o 
  -6   1  -4      140.64      111.77      3.27 o 
  -5   1  -4      128.14      121.06      2.49 o 
  -4   1  -4       75.65       81.85      1.97 o 
  -3   1  -4      958.97     1011.22     13.81 o 
  -2   1  -4       70.50       67.44      1.48 o 
  -1   1  -4       84.41       87.50      1.52 o 
   0   1  -4      147.43      142.58      1.85 o 
   1   1  -4     4221.89     4303.71     55.22 o 
   2   1  -4      936.61      969.75     12.46 o 
   3   1  -4      516.49      517.32      6.49 o 
   4   1  -4        2.58        2.20      0.82 o 
   5   1  -4      231.38      188.91      3.24 o 
   6   1  -4       22.89       13.06      1.34 o 
   7   1  -4      509.76      526.81      9.53 o 
   8   1  -4        4.42        3.45      2.13 o 
   9   1  -4      219.23      224.60      7.02 o 
  10   1  -4        6.12       11.89      4.42 o 
  11   1  -4      181.48      173.95      9.94 o 
 -11   2  -4       29.14       25.80      6.93 o 
 -10   2  -4       38.88       44.62      5.78 o 
  -9   2  -4      157.24      167.67      7.37 o 
  -8   2  -4      179.82      178.52      6.78 o 
  -7   2  -4     2216.90     2322.90     41.19 o 
  -6   2  -4      758.25      793.18     12.84 o 
  -5   2  -4      319.75      391.64      6.09 o 
  -4   2  -4        7.76        6.21      0.85 o 
  -3   2  -4    10881.07    10891.38    193.04 o 
  -2   2  -4      727.24      696.52      9.12 o 
  -1   2  -4     1003.52      918.70     11.69 o 
   0   2  -4      124.68      126.17      2.10 o 
   1   2  -4      745.11      692.47      8.74 o 
   2   2  -4     2124.60     2319.89     26.13 o 
   3   2  -4       15.58       22.01      1.14 o 
   4   2  -4     1526.30     1504.79     17.97 o 
   5   2  -4      451.14      566.09      8.41 o 
   6   2  -4      947.09     1022.64     15.80 o 
   7   2  -4     2944.77     3014.40     51.93 o 
   8   2  -4       15.02       12.02      2.67 o 
   9   2  -4      203.99      193.81      6.76 o 
  10   2  -4        3.33        3.04      3.86 o 
  11   2  -4       10.09        8.79      7.09 o 
 -11   3  -4       45.53       44.30      8.87 o 
 -10   3  -4      136.37      137.34      6.05 o 
  -9   3  -4       27.50       23.46      4.63 o 
  -8   3  -4       93.30       94.99      4.89 o 
  -7   3  -4      158.49      148.65      4.62 o 
  -6   3  -4      108.92      115.27      3.55 o 
  -5   3  -4      134.46      135.05      3.32 o 
  -4   3  -4       14.47       12.12      0.85 o 
  -3   3  -4       52.18       40.11      1.15 o 
  -2   3  -4       53.11       49.16      1.18 o 
  -1   3  -4     1198.35     1229.39     15.56 o 
   0   3  -4      650.44      594.37      7.02 o 
   1   3  -4      792.16      795.77     10.56 o 
   2   3  -4      148.33      153.89      1.99 o 
   3   3  -4     1337.18     1458.89     16.55 o 
   4   3  -4     5132.07     5691.76     71.90 o 
   5   3  -4      875.44      886.58     13.07 o 
   6   3  -4      246.03      251.87      5.92 o 
   7   3  -4      357.99      336.77      7.76 o 
   8   3  -4        2.23        1.08      2.69 o 
   9   3  -4      137.34      128.06      6.78 o 
  10   3  -4        0.42        0.00      4.70 o 
  11   3  -4       52.04       53.05      9.08 o 
 -11   4  -4        1.74        0.84      8.01 o 
 -10   4  -4        2.87        3.85      3.57 o 
  -9   4  -4       81.71       76.72      4.65 o 
  -8   4  -4       44.82       45.12      3.52 o 
  -7   4  -4      114.80      119.76      3.81 o 
  -6   4  -4       68.89       81.38      2.74 o 
  -5   4  -4      449.76      429.20      6.09 o 
  -4   4  -4       65.25       53.28      1.14 o 
  -3   4  -4      621.29      588.11      7.37 o 
  -2   4  -4        5.03        8.60      0.57 o 
  -1   4  -4     1827.36     1798.83     22.06 o 
   0   4  -4     2222.80     2192.98     26.69 o 
   1   4  -4     3511.80     3761.74     38.16 o 
   2   4  -4       55.80       51.90      1.14 o 
   3   4  -4       36.03       23.68      0.84 o 
   4   4  -4      570.90      590.78      7.71 o 
   5   4  -4      114.13      137.64      3.81 o 
   6   4  -4      428.35      444.73      8.92 o 
   7   4  -4      280.81      249.16      7.26 o 
   8   4  -4       24.62       16.14      3.22 o 
   9   4  -4      696.68      794.05     20.13 o 
  10   4  -4        0.88        0.84      5.00 o 
  11   4  -4        5.49        2.56      9.94 o 
 -10   5  -4       32.48       34.37      4.96 o 
  -9   5  -4      272.01      278.44      8.21 o 
  -8   5  -4       61.24       54.99      3.52 o 
  -7   5  -4     1310.43     1287.68     21.79 o 
  -6   5  -4       31.39       23.54      1.36 o 
  -5   5  -4        2.41        1.38      1.66 o 
  -4   5  -4       55.96       52.91      2.23 o 
  -3   5  -4       18.58       18.51      1.41 o 
  -2   5  -4       19.03        9.01      0.85 o 
  -1   5  -4        3.56        4.48      0.55 o 
   0   5  -4     1512.75     1575.79     18.28 o 
   1   5  -4       10.06        9.94      0.84 o 
   2   5  -4      402.07      404.73      5.00 o 
   3   5  -4       57.43       51.43      1.93 o 
   4   5  -4       50.69       49.72      1.93 o 
   5   5  -4      654.52      707.70     11.44 o 
   6   5  -4        3.47        1.89      1.35 o 
   7   5  -4        4.15        4.30      2.16 o 
   8   5  -4        9.69        6.21      3.24 o 
   9   5  -4       13.69       12.84      5.74 o 
  10   5  -4       39.62       35.59      7.77 o 
  11   5  -4       25.66       36.37     10.23 o 
 -10   6  -4      393.31      435.50     20.60 o 
  -9   6  -4      199.76      182.63      6.83 o 
  -8   6  -4       94.64      101.66      4.92 o 
  -7   6  -4      125.22      133.33      4.92 o 
  -6   6  -4      266.83      241.57      5.74 o 
  -5   6  -4      327.27      306.33      6.88 o 
  -4   6  -4      278.22      224.43      4.99 o 
  -3   6  -4      281.87      224.48      4.72 o 
  -2   6  -4     1101.86     1162.22     16.32 o 
  -1   6  -4     1656.79     1749.93     21.74 o 
   0   6  -4     9496.01     9638.28    117.86 o 
   1   6  -4      332.72      355.39      4.65 o 
   2   6  -4      690.77      814.58      9.87 o 
   3   6  -4      265.14      228.13      3.84 o 
   4   6  -4      649.08      688.14      9.85 o 
   5   6  -4       78.44       78.92      2.98 o 
   6   6  -4      435.34      459.75     10.56 o 
   7   6  -4     1513.67     1607.95     42.98 o 
   8   6  -4      295.12      287.48     15.46 o 
   9   6  -4       72.44       74.81      6.85 o 
  10   6  -4      214.82      225.76     15.33 o 
 -10   7  -4      184.86      199.17     13.97 o 
  -9   7  -4      304.74      311.40     10.93 o 
  -8   7  -4        0.95        0.00      2.73 o 
  -7   7  -4      141.40      133.42      4.63 o 
  -6   7  -4      286.42      272.53      7.10 o 
  -5   7  -4       17.08       20.02      2.47 o 
  -4   7  -4      115.14      107.38      3.84 o 
  -3   7  -4      658.41      616.49     10.97 o 
  -2   7  -4      205.34      193.23      3.82 o 
  -1   7  -4        1.91        1.09      1.09 o 
   0   7  -4      606.13      565.52      8.30 o 
   1   7  -4       17.68       15.68      1.09 o 
   2   7  -4       12.52       15.24      1.36 o 
   3   7  -4       65.16       55.95      2.19 o 
   4   7  -4      210.19      231.00      4.63 o 
   5   7  -4        1.74        1.36      1.63 o 
   6   7  -4        5.58        4.08      2.17 o 
   7   7  -4       84.25       79.16      4.60 o 
   8   7  -4        8.00        7.61      4.90 o 
   9   7  -4      232.54      267.02     14.31 o 
  10   7  -4        2.71        0.00      8.38 o 
  -9   8  -4       68.85       76.46      6.28 o 
  -8   8  -4      130.25      146.87      6.28 o 
  -7   8  -4       22.41       22.93      3.54 o 
  -6   8  -4      234.82      245.99      6.56 o 
  -5   8  -4      268.68      266.21      7.39 o 
  -4   8  -4      645.44      659.68     13.41 o 
  -3   8  -4      155.99      159.83      4.92 o 
  -2   8  -4       54.01       53.67      2.71 o 
  -1   8  -4      463.84      454.71      7.26 o 
   0   8  -4      543.94      562.86      9.55 o 
   1   8  -4       69.18       57.34      1.89 o 
   2   8  -4      662.37      651.74     11.93 o 
   3   8  -4      485.77      476.63     10.07 o 
   4   8  -4      863.61      882.94     15.51 o 
   5   8  -4      177.31      152.67      5.98 o 
   6   8  -4       77.56       66.05      3.81 o 
   7   8  -4      470.95      495.99     20.94 o 
   8   8  -4       29.45       34.42      7.64 o 
   9   8  -4      440.08      460.77     29.78 o 
  10   8  -4        6.77        0.00      6.71 o 
  -9   9  -4        3.47        0.00     10.34 o 
  -8   9  -4      120.64      122.48      6.55 o 
  -7   9  -4      136.38      145.62      6.56 o 
  -6   9  -4        9.58        9.29      3.55 o 
  -5   9  -4      107.59      116.81      5.47 o 
  -4   9  -4       27.27       32.78      3.28 o 
  -3   9  -4      213.35      204.61      6.54 o 
  -2   9  -4      533.31      544.64     11.08 o 
  -1   9  -4      814.75      768.88     12.60 o 
   0   9  -4      144.00      152.51      4.50 o 
   1   9  -4      436.96      420.54      8.34 o 
   2   9  -4      156.70      146.00      2.71 o 
   3   9  -4        1.94        0.54      1.90 o 
   4   9  -4      466.15      435.04     11.18 o 
   5   9  -4      123.95      121.63      5.46 o 
   6   9  -4       20.23       15.81      6.82 o 
   7   9  -4      149.88      167.88     10.91 o 
   8   9  -4       62.12       47.12      9.32 o 
   9   9  -4      221.85      248.07     21.24 o 
  -9  10  -4       93.15       76.36     11.59 o 
  -8  10  -4       20.18       16.30      5.16 o 
  -7  10  -4       60.77       66.89      5.74 o 
  -6  10  -4      589.10      657.47     16.71 o 
  -5  10  -4      175.77      169.30      7.40 o 
  -4  10  -4       82.93       69.22      4.38 o 
  -3  10  -4      158.69      130.02      5.17 o 
  -2  10  -4      120.07      134.13      5.68 o 
  -1  10  -4     2409.21     2521.96     42.21 o 
   0  10  -4     1807.14     1857.12     34.15 o 
   1  10  -4       13.86       13.54      2.16 o 
   2  10  -4       65.18       58.73      3.81 o 
   3  10  -4      111.01      113.53      4.65 o 
   4  10  -4      150.66      135.90      5.74 o 
   5  10  -4       24.16       21.88      3.82 o 
   6  10  -4       20.59       16.41      6.28 o 
   7  10  -4      132.36       98.48     11.22 o 
   8  10  -4        6.92        9.60      8.23 o 
   9  10  -4       83.60       80.88     14.02 o 
  -8  11  -4        7.61        6.46      6.73 o 
  -7  11  -4      218.42      245.99     10.60 o 
  -6  11  -4        8.04        4.36      4.93 o 
  -5  11  -4      111.15      115.50      6.86 o 
  -4  11  -4      444.35      463.58     13.74 o 
  -3  11  -4      993.29     1061.61     26.85 o 
  -2  11  -4       19.20       20.46      4.09 o 
  -1  11  -4       33.88       24.96      3.52 o 
   0  11  -4      174.37      144.97      5.40 o 
   1  11  -4       44.79       36.03      3.54 o 
   2  11  -4       83.43       65.98      4.38 o 
   3  11  -4       44.07       25.79      3.30 o 
   4  11  -4      109.36      102.40      5.77 o 
   5  11  -4      973.29     1133.24     30.73 o 
   6  11  -4      191.06      208.64     15.06 o 
   7  11  -4       17.45        8.47      7.64 o 
   8  11  -4        5.44       20.46      9.01 o 
  -7  12  -4        2.91        3.76      4.57 o 
  -6  12  -4      168.75      172.37      9.25 o 
  -5  12  -4       17.25       26.03      4.66 o 
  -4  12  -4      204.22      192.28      8.25 o 
  -3  12  -4       13.70       10.46      4.67 o 
  -2  12  -4      463.89      486.80     15.41 o 
  -1  12  -4      179.98      174.26      7.96 o 
   0  12  -4       24.64       34.79      4.11 o 
   1  12  -4       20.92       11.31      3.58 o 
   2  12  -4      248.77      260.44      9.38 o 
   3  12  -4       12.51        8.28      3.58 o 
   4  12  -4       49.54       48.45      5.23 o 
   5  12  -4        9.41        3.01      5.48 o 
   6  12  -4       18.27       18.01      7.09 o 
   7  12  -4      261.42      283.58     22.77 o 
  -6  13  -4       38.68       36.41      6.42 o 
  -5  13  -4       60.65       52.68      6.79 o 
  -4  13  -4       32.55       45.23      6.02 o 
  -3  13  -4       42.48       57.61      7.16 o 
  -2  13  -4       59.53       71.62      6.63 o 
  -1  13  -4       41.64       40.99      5.54 o 
   0  13  -4       44.00       40.49      5.26 o 
   1  13  -4       14.29       16.37      4.16 o 
   2  13  -4       21.49       16.61      4.42 o 
   3  13  -4       17.77       19.59      4.69 o 
   4  13  -4      126.31      104.25      7.13 o 
   5  13  -4        1.73        1.36      5.71 o 
   6  13  -4       22.96       14.82      7.00 o 
  -5  14  -4       46.48       49.85      6.63 o 
  -4  14  -4       74.68       75.78      9.16 o 
  -3  14  -4       27.88       28.93      6.00 o 
  -2  14  -4       63.54       69.61      7.98 o 
  -1  14  -4        5.87       11.89      6.92 o 
   0  14  -4      102.21       92.49      7.50 o 
   1  14  -4      209.37      205.45     10.50 o 
   2  14  -4      176.92      194.42      9.89 o 
   3  14  -4       81.17       81.04      7.37 o 
   4  14  -4        6.34        0.00      7.02 o 
   5  14  -4       38.73       15.70      8.52 o 
  -4  15  -4       19.23       37.14      7.80 o 
  -3  15  -4       10.61       23.82      6.08 o 
  -2  15  -4       45.35       56.07      9.66 o 
  -1  15  -4      458.26      522.88     24.63 o 
   0  15  -4        2.84        0.00      8.17 o 
   1  15  -4       23.24       18.07      5.11 o 
   2  15  -4       10.45       17.13      5.88 o 
   3  15  -4        1.89        0.27      6.88 o 
   4  15  -4       34.11       29.91      8.84 o 
   0  16  -4        6.73        4.65      7.98 o 
 -11   1  -3       98.38       87.50      7.53 o 
 -10   1  -3        3.03        0.00      3.85 o 
  -9   1  -3       38.13       48.63      4.90 o 
  -8   1  -3      120.58      126.61      6.19 o 
  -7   1  -3      697.17      738.32     11.86 o 
  -6   1  -3     1902.40     1926.97     27.16 o 
  -5   1  -3     2378.54     2408.92     31.72 o 
  -4   1  -3     1738.62     1558.01     19.72 o 
  -3   1  -3      423.27      520.04      6.93 o 
  -2   1  -3     3105.81     2968.32     40.06 o 
  -1   1  -3     1461.33     1559.60     21.45 o 
   1   1  -3     2053.07     2078.48     28.04 o 
   2   1  -3     2790.32     2942.27     37.55 o 
   3   1  -3     1041.64      895.59     11.07 o 
   4   1  -3       83.74       98.45      2.22 o 
   5   1  -3     2709.89     2880.96     31.78 o 
   6   1  -3      427.76      435.58      7.49 o 
   7   1  -3      114.34      108.81      3.18 o 
   8   1  -3      452.23      448.18     10.37 o 
   9   1  -3      105.34       98.99      4.59 o 
  10   1  -3      203.26      222.03      9.66 o 
  11   1  -3       32.63       24.61      5.65 o 
 -11   2  -3        1.38        2.23      5.57 o 
 -10   2  -3       17.86       14.04      4.67 o 
  -9   2  -3       28.92       31.26      4.62 o 
  -8   2  -3      689.48      697.61     16.20 o 
  -7   2  -3      253.69      268.28      6.49 o 
  -6   2  -3        6.80        7.37      1.65 o 
  -5   2  -3       96.25       82.61      2.50 o 
  -4   2  -3       61.14       55.98      1.70 o 
  -3   2  -3     3488.43     3566.55     44.21 o 
  -2   2  -3      625.68      608.41      8.27 o 
  -1   2  -3      750.49      742.08      9.35 o 
   0   2  -3      231.32      219.03      3.03 o 
   1   2  -3     8814.63     8775.95    109.71 o 
   2   2  -3     2243.29     2338.78     24.81 o 
   3   2  -3     1177.10     1219.49     14.76 o 
   4   2  -3       14.48       23.09      1.12 o 
   5   2  -3      261.48      263.72      3.82 o 
   6   2  -3      905.64     1006.33     14.25 o 
   7   2  -3       33.20       26.94      2.40 o 
   8   2  -3       78.68       68.38      3.21 o 
   9   2  -3       50.57       47.82      3.78 o 
  10   2  -3       48.38       40.26      4.69 o 
  11   2  -3      257.14      307.55     18.65 o 
 -11   3  -3       81.39       67.28      8.07 o 
 -10   3  -3      260.09      242.94      8.27 o 
  -9   3  -3      279.03      270.81      8.71 o 
  -8   3  -3      341.16      375.20     10.02 o 
  -7   3  -3      206.90      206.16      5.70 o 
  -6   3  -3      182.05      223.33      5.20 o 
  -5   3  -3      140.03      107.99      2.50 o 
  -4   3  -3     1215.62     1137.12     13.55 o 
  -3   3  -3        1.01        2.59      0.57 o 
  -2   3  -3     8114.24     8101.59    105.33 o 
  -1   3  -3      409.75      442.53      6.18 o 
   0   3  -3       57.40       43.06      0.88 o 
   1   3  -3     6923.07     6850.87     83.54 o 
   2   3  -3      161.73      132.92      2.00 o 
   3   3  -3      883.02      976.44     10.73 o 
   4   3  -3      142.86      145.73      3.34 o 
   5   3  -3      645.75      681.48     10.13 o 
   6   3  -3      185.27      186.31      4.32 o 
   7   3  -3      145.25      127.52      4.56 o 
   8   3  -3       90.88       75.05      4.56 o 
   9   3  -3       14.51       15.97      3.51 o 
  10   3  -3       42.43       55.78      6.90 o 
  11   3  -3       61.82       64.74      9.90 o 
 -11   4  -3      155.77      142.75     11.11 o 
 -10   4  -3       91.75       92.98      5.50 o 
  -9   4  -3     1000.48     1115.95     22.62 o 
  -8   4  -3        4.21        6.51      2.44 o 
  -7   4  -3     1466.49     1519.67     23.64 o 
  -6   4  -3        4.94        7.40      1.65 o 
  -5   4  -3       74.17       83.71      2.49 o 
  -4   4  -3       90.84      120.26      2.24 o 
  -3   4  -3       86.69       85.35      2.27 o 
  -2   4  -3      273.31      260.84      4.30 o 
  -1   4  -3       42.77       38.78      1.16 o 
   0   4  -3     2480.06     2459.58     27.60 o 
   1   4  -3      421.11      415.24      4.79 o 
   2   4  -3      902.36      967.25      9.87 o 
   3   4  -3     3395.47     3632.26     36.14 o 
   4   4  -3      230.40      230.93      3.32 o 
   5   4  -3      168.56      174.65      3.28 o 
   6   4  -3       22.28       15.95      1.90 o 
   7   4  -3      103.11       93.55      3.22 o 
   8   4  -3       32.56       29.32      3.22 o 
   9   4  -3        4.68        4.33      3.27 o 
  10   4  -3       27.06       24.32      4.99 o 
  11   4  -3       12.14       11.04      8.50 o 
 -11   5  -3        1.10        0.00      7.50 o 
 -10   5  -3       53.33       42.65      4.67 o 
  -9   5  -3       18.33       24.01      3.54 o 
  -8   5  -3      127.14      112.49      4.62 o 
  -7   5  -3       86.90       90.33      3.27 o 
  -6   5  -3     1974.99     2047.53     28.47 o 
  -5   5  -3      469.77      451.41      7.73 o 
  -4   5  -3      334.05      388.57      6.41 o 
  -3   5  -3     1407.19     1449.05     19.11 o 
  -2   5  -3      386.32      368.80      5.92 o 
  -1   5  -3       53.28       46.91      1.14 o 
   0   5  -3       59.02       54.68      1.12 o 
   1   5  -3       50.22       35.46      1.12 o 
   2   5  -3      115.78      140.82      2.23 o 
   3   5  -3       46.14       41.38      1.12 o 
   4   5  -3      233.94      240.32      4.40 o 
   5   5  -3      357.79      374.78      6.83 o 
   6   5  -3      202.99      185.07      4.60 o 
   7   5  -3       29.91       16.71      2.16 o 
   8   5  -3      479.86      508.90     13.23 o 
   9   5  -3      118.61      118.81      8.44 o 
  10   5  -3        3.54        0.00      6.66 o 
  11   5  -3       49.41       51.57      9.93 o 
 -10   6  -3       42.57       34.95      6.88 o 
  -9   6  -3        2.12        0.00      3.28 o 
  -8   6  -3      308.37      309.41      7.90 o 
  -7   6  -3       78.62       71.62      3.52 o 
  -6   6  -3       10.21        7.39      1.92 o 
  -5   6  -3       36.86       30.53      2.47 o 
  -4   6  -3      587.50      558.50      8.87 o 
  -3   6  -3       22.80       26.94      1.95 o 
  -2   6  -3     1389.45     1352.60     20.80 o 
  -1   6  -3       31.04       31.68      1.38 o 
   0   6  -3      385.05      399.60      5.71 o 
   1   6  -3      186.12      173.11      2.74 o 
   2   6  -3       16.67       25.03      1.38 o 
   3   6  -3     1086.34     1055.51     13.21 o 
   4   6  -3       59.98       63.68      1.92 o 
   5   6  -3     1303.40     1407.76     22.36 o 
   6   6  -3      233.60      199.86      4.89 o 
   7   6  -3       13.01       12.43      2.71 o 
   8   6  -3       57.25       50.68      7.32 o 
   9   6  -3       30.46       26.52      6.28 o 
  10   6  -3       24.71       28.07      7.23 o 
 -10   7  -3       59.98       41.78      8.81 o 
  -9   7  -3       26.79       31.17      3.82 o 
  -8   7  -3       21.92       23.43      3.54 o 
  -7   7  -3      106.63      103.80      4.35 o 
  -6   7  -3      131.06      123.17      4.11 o 
  -5   7  -3      404.23      388.91      7.96 o 
  -4   7  -3      174.89      165.45      4.39 o 
  -3   7  -3      704.59      733.00     12.36 o 
  -2   7  -3        5.65        3.55      1.65 o 
  -1   7  -3      206.78      216.81      3.79 o 
   0   7  -3        0.57        1.08      1.08 o 
   1   7  -3     1811.76     1713.88     20.84 o 
   2   7  -3      197.80      197.67      3.00 o 
   3   7  -3     1334.05     1448.96     21.88 o 
   4   7  -3      559.69      643.83     10.39 o 
   5   7  -3      387.99      402.04      8.18 o 
   6   7  -3       24.78       20.36      2.17 o 
   7   7  -3      147.92      143.93      9.75 o 
   8   7  -3      170.09      166.42     10.33 o 
   9   7  -3       51.18       42.54      6.86 o 
  10   7  -3      118.65      116.74     11.69 o 
 -10   8  -3       53.92       54.57      8.78 o 
  -9   8  -3        1.63        2.74      6.28 o 
  -8   8  -3      138.32      137.79      5.46 o 
  -7   8  -3        6.67        3.27      2.46 o 
  -6   8  -3      158.27      175.57      5.19 o 
  -5   8  -3       16.54       20.78      2.74 o 
  -4   8  -3      145.34      148.23      5.47 o 
  -3   8  -3       40.56       48.02      3.00 o 
  -2   8  -3       29.77       25.23      2.17 o 
  -1   8  -3       10.23       14.25      1.62 o 
   0   8  -3      120.71      115.26      3.18 o 
   1   8  -3      228.19      220.63      3.76 o 
   2   8  -3       18.01       15.19      1.09 o 
   3   8  -3      628.59      614.46     10.88 o 
   4   8  -3       25.99       22.62      2.19 o 
   5   8  -3      864.31      929.00     24.51 o 
   6   8  -3      295.37      325.42      8.98 o 
   7   8  -3       17.31       18.21      6.79 o 
   8   8  -3       23.26       30.84      6.82 o 
   9   8  -3        3.24        2.47      5.78 o 
  10   8  -3       41.74       20.91      8.64 o 
  -9   9  -3      113.31      130.18     10.91 o 
  -8   9  -3      140.05      143.28      6.28 o 
  -7   9  -3       45.45       42.04      3.82 o 
  -6   9  -3       52.44       60.66      3.82 o 
  -5   9  -3      135.54      142.95      5.47 o 
  -4   9  -3      801.26      814.67     17.20 o 
  -3   9  -3      497.04      465.40     10.60 o 
  -2   9  -3       77.34       69.71      3.51 o 
  -1   9  -3        8.22        4.28      1.88 o 
   0   9  -3       33.44       38.17      2.39 o 
   1   9  -3      814.53      853.27     13.98 o 
   2   9  -3      245.72      235.71      4.60 o 
   3   9  -3      901.01      872.84     11.96 o 
   4   9  -3      483.04      517.81     12.26 o 
   5   9  -3       60.31       54.51      3.54 o 
   6   9  -3      169.97      158.62     10.09 o 
   7   9  -3      240.46      238.09     13.91 o 
   8   9  -3      729.50      835.27     37.22 o 
   9   9  -3       52.03       33.90      9.11 o 
  -9  10  -3        6.34        3.25      9.22 o 
  -8  10  -3        2.09        2.44      4.92 o 
  -7  10  -3        5.53        8.74      4.11 o 
  -6  10  -3      699.07      758.85     20.23 o 
  -5  10  -3       44.96       46.26      4.38 o 
  -4  10  -3      280.22      294.65      9.04 o 
  -3  10  -3      891.48      957.19     20.15 o 
  -2  10  -3      166.49      153.19      5.95 o 
  -1  10  -3        4.82        6.17      2.42 o 
   0  10  -3     1111.58     1130.20     21.58 o 
   1  10  -3        4.94        5.94      1.89 o 
   2  10  -3      241.13      250.23      5.97 o 
   3  10  -3      717.16      811.94     19.35 o 
   4  10  -3      721.90      750.99     17.76 o 
   5  10  -3      504.69      525.10     17.22 o 
   6  10  -3       15.88        4.36      7.10 o 
   7  10  -3       93.88       86.92     10.66 o 
   8  10  -3       22.29       14.25      7.66 o 
   9  10  -3        6.22       18.16      9.63 o 
  -8  11  -3       19.12       14.06     12.99 o 
  -7  11  -3      121.32      123.91      7.90 o 
  -6  11  -3       34.47       38.29      4.93 o 
  -5  11  -3       66.30       48.80      4.94 o 
  -4  11  -3      111.89      116.00      5.75 o 
  -3  11  -3      218.74      220.49      8.21 o 
  -2  11  -3        9.14       11.42      3.81 o 
  -1  11  -3      157.59      179.84      6.22 o 
   0  11  -3        0.75        1.09      2.16 o 
   1  11  -3       44.20       31.84      2.73 o 
   2  11  -3       97.03       75.68      4.65 o 
   3  11  -3      185.18      173.95      5.75 o 
   4  11  -3       87.86       83.37      5.75 o 
   5  11  -3       32.19       23.03      4.12 o 
   6  11  -3       83.96       93.34      9.05 o 
   7  11  -3        0.19        2.46      7.10 o 
   8  11  -3        6.26        9.56      8.45 o 
  -7  12  -3        1.23        8.92      5.13 o 
  -6  12  -3       70.47       69.46      7.08 o 
  -5  12  -3      104.26      115.69      7.40 o 
  -4  12  -3      250.58      272.79     11.54 o 
  -3  12  -3       50.47       57.77      6.32 o 
  -2  12  -3      179.56      172.22      8.25 o 
  -1  12  -3      399.76      400.79     10.68 o 
   0  12  -3      278.32      268.17      9.58 o 
   1  12  -3       36.73       29.98      4.13 o 
   2  12  -3      109.83       98.58      5.78 o 
   3  12  -3      125.18       97.52      6.05 o 
   4  12  -3       63.85       46.50      5.50 o 
   5  12  -3      108.58       96.56      8.24 o 
   6  12  -3      130.16      127.25     10.37 o 
   7  12  -3      149.88      127.88     14.39 o 
  -6  13  -3       10.56        4.84      5.38 o 
  -5  13  -3        1.30        0.00      5.71 o 
  -4  13  -3        4.40       12.90      5.50 o 
  -3  13  -3        6.87        9.38      4.40 o 
  -2  13  -3       54.35       45.62      5.53 o 
  -1  13  -3       31.43       26.57      4.70 o 
   0  13  -3        4.30        8.58      4.99 o 
   1  13  -3      445.74      485.59     14.42 o 
   2  13  -3      194.72      172.73      8.31 o 
   3  13  -3        9.30        2.77      3.31 o 
   4  13  -3       70.80       52.18      5.50 o 
   5  13  -3        5.92        9.01      5.46 o 
   6  13  -3        6.34        0.81      4.87 o 
  -5  14  -3        7.74        5.87      6.66 o 
  -4  14  -3        9.15       16.52      5.68 o 
  -3  14  -3      302.31      338.79     15.60 o 
  -2  14  -3      203.73      243.68     11.56 o 
  -1  14  -3      505.88      539.35     21.61 o 
   0  14  -3       27.08       33.09      5.02 o 
   1  14  -3       31.67       22.70      3.59 o 
   2  14  -3       48.67       40.52      4.97 o 
   3  14  -3        2.48        2.19      4.11 o 
   4  14  -3       45.28       20.05      5.70 o 
   5  14  -3        1.48        0.00      7.76 o 
  -4  15  -3      112.42      136.63     10.74 o 
  -3  15  -3        5.73        0.00      6.92 o 
  -2  15  -3       13.91       19.42      6.48 o 
  -1  15  -3        4.81        0.82      8.17 o 
   0  15  -3        1.79        2.46      6.28 o 
   1  15  -3        4.14        3.79      4.62 o 
   2  15  -3       71.50       49.81      6.46 o 
   3  15  -3      262.99      252.04     14.38 o 
   4  15  -3        8.81        4.97      6.55 o 
  -1  16  -3       19.77       31.06      8.28 o 
   0  16  -3      154.83      199.10     24.42 o 
   1  16  -3        7.89        1.28      6.69 o 
   1   0  -2      149.00      159.81      2.12 o 
   3   0  -2      290.69      278.40      3.68 o 
   4   0  -2      662.66      558.25      7.19 o 
   5   0  -2      160.67      176.14      3.78 o 
   6   0  -2       45.94       52.20      1.86 o 
   7   0  -2      357.55      329.80      6.61 o 
   8   0  -2      812.41      799.81     16.20 o 
   9   0  -2       56.12       59.26      3.76 o 
  10   0  -2       49.97       55.68      5.51 o 
  11   0  -2       18.16       13.84      6.21 o 
 -11   1  -2       68.67       53.09      8.10 o 
 -10   1  -2       27.09       20.91      5.23 o 
  -9   1  -2      127.52      122.46      6.22 o 
  -8   1  -2        3.52        0.00      2.69 o 
  -7   1  -2       14.62       20.15      1.34 o 
  -6   1  -2      265.02      245.99      4.33 o 
  -5   1  -2       28.29       23.71      1.11 o 
  -4   1  -2      899.95      921.93     12.40 o 
  -3   1  -2      242.80      226.09      3.74 o 
  -2   1  -2     4811.40     4800.91     59.17 o 
  -1   1  -2      752.98      735.25     10.10 o 
   0   1  -2       25.68       25.97      0.63 o 
   1   1  -2     1593.39     1583.80     19.62 o 
   2   1  -2     2333.35     2242.47     28.54 o 
   3   1  -2     3245.78     3364.11     37.05 o 
   4   1  -2      222.08      208.68      3.34 o 
   5   1  -2     1314.38     1253.50     17.46 o 
   6   1  -2       40.01       37.56      2.15 o 
   7   1  -2       74.46       70.49      2.93 o 
   8   1  -2      253.49      280.43      6.66 o 
   9   1  -2        1.17        0.27      2.43 o 
  10   1  -2      241.78      244.42      8.52 o 
  11   1  -2        3.22        0.00      6.78 o 
 -11   2  -2        3.31        3.07      5.87 o 
 -10   2  -2       63.71       49.48      6.05 o 
  -9   2  -2      369.70      367.75     12.76 o 
  -8   2  -2      117.30      129.01      6.19 o 
  -7   2  -2      160.82      171.09      6.21 o 
  -6   2  -2      690.39      673.41     12.81 o 
  -5   2  -2     5161.57     5433.86     82.04 o 
  -4   2  -2     2994.83     3179.98     45.82 o 
  -3   2  -2      179.47      153.96      2.90 o 
  -2   2  -2     2378.16     2310.38     28.60 o 
  -1   2  -2      926.85      817.14     10.81 o 
   0   2  -2      441.78      433.04      5.11 o 
   2   2  -2     1176.67     1058.90     12.43 o 
   3   2  -2      502.38      522.57      5.70 o 
   4   2  -2      550.06      515.87      6.15 o 
   5   2  -2      141.81      160.71      3.84 o 
   6   2  -2      860.12      861.72     14.58 o 
   7   2  -2      363.99      352.61      7.47 o 
   8   2  -2      439.13      425.24      9.62 o 
   9   2  -2       23.88       22.40      2.97 o 
  10   2  -2      157.67      178.34      7.16 o 
  11   2  -2       25.59       11.55      9.02 o 
 -11   3  -2       14.53       18.41      5.85 o 
 -10   3  -2       10.62       13.20      3.30 o 
  -9   3  -2      797.35      864.50     19.83 o 
  -8   3  -2      139.61      123.96      5.67 o 
  -7   3  -2      573.71      601.59     12.46 o 
  -6   3  -2     1011.49     1063.95     18.87 o 
  -5   3  -2      872.90      813.42     10.27 o 
  -4   3  -2      294.11      286.23      3.95 o 
  -3   3  -2     1265.23     1305.12     15.53 o 
  -2   3  -2       21.73       19.82      0.88 o 
  -1   3  -2     3544.94     3606.82     45.49 o 
   0   3  -2     9608.62     9517.68    139.70 o 
   1   3  -2      534.78      535.12      6.29 o 
   2   3  -2     8002.28     8172.98     99.60 o 
   3   3  -2      532.58      521.90      6.24 o 
   4   3  -2       75.50       54.78      1.39 o 
   5   3  -2      577.44      592.38      8.52 o 
   6   3  -2      734.58      771.28     13.00 o 
   7   3  -2       32.27       30.33      2.69 o 
   8   3  -2       95.49       75.91      4.02 o 
   9   3  -2       43.32       34.37      3.51 o 
  10   3  -2       19.76       12.13      4.13 o 
  11   3  -2        7.40       16.05      7.61 o 
 -11   4  -2        2.89        5.58      6.41 o 
 -10   4  -2       56.91       54.75      4.67 o 
  -9   4  -2       27.70       26.11      3.27 o 
  -8   4  -2       59.98       66.32      3.79 o 
  -7   4  -2      589.66      600.41     10.04 o 
  -6   4  -2      796.43      828.74     12.59 o 
  -5   4  -2      734.46      716.67      9.97 o 
  -4   4  -2       11.43       12.93      0.85 o 
  -3   4  -2      810.98      789.46      9.97 o 
  -2   4  -2      623.10      604.19      8.33 o 
  -1   4  -2      617.24      632.02      8.89 o 
   0   4  -2        2.98        1.15      0.57 o 
   1   4  -2      420.93      423.78      4.79 o 
   2   4  -2      277.38      324.41      3.67 o 
   3   4  -2      194.76      181.00      2.53 o 
   4   4  -2      417.85      439.22      6.12 o 
   5   4  -2      144.50      173.14      4.12 o 
   6   4  -2       43.11       43.97      2.44 o 
   7   4  -2        3.22        3.49      1.89 o 
   8   4  -2       54.81       35.52      3.49 o 
   9   4  -2       47.10       45.86      6.52 o 
  10   4  -2       79.28       80.85      6.90 o 
  11   4  -2       19.56       25.10      7.63 o 
 -11   5  -2        7.67        1.39      7.25 o 
 -10   5  -2       99.23       86.46      8.27 o 
  -9   5  -2       15.77       15.53      3.00 o 
  -8   5  -2      169.06      164.63      5.14 o 
  -7   5  -2      172.52      195.86      4.62 o 
  -6   5  -2      278.58      284.21      4.93 o 
  -5   5  -2      607.10      563.35      9.39 o 
  -4   5  -2       31.86       36.01      1.68 o 
  -3   5  -2       26.12       21.95      1.41 o 
  -2   5  -2       57.58       56.42      1.97 o 
  -1   5  -2     4564.82     4564.45     57.58 o 
   0   5  -2     2493.76     2509.48     29.96 o 
   1   5  -2     1593.22     1649.22     16.66 o 
   2   5  -2      256.93      237.11      3.07 o 
   3   5  -2      715.29      749.19      8.38 o 
   4   5  -2      114.33       85.61      1.95 o 
   5   5  -2      369.47      379.31      6.59 o 
   6   5  -2      251.66      262.39      5.16 o 
   7   5  -2      174.44      144.71      5.67 o 
   8   5  -2      120.79      105.29      4.87 o 
   9   5  -2       10.42       14.70      6.25 o 
  10   5  -2        3.70        0.00      6.35 o 
  11   5  -2        8.58       13.84      8.48 o 
 -10   6  -2      587.97      656.47     26.74 o 
  -9   6  -2       77.72       78.64      4.65 o 
  -8   6  -2      318.59      333.96      8.42 o 
  -7   6  -2     1086.28     1150.84     19.58 o 
  -6   6  -2      206.84      206.81      5.19 o 
  -5   6  -2      113.86      100.70      3.30 o 
  -4   6  -2      117.50      120.74      3.32 o 
  -3   6  -2       91.39       77.27      2.50 o 
  -2   6  -2      641.70      702.13      9.72 o 
  -1   6  -2       81.07       98.13      2.20 o 
   0   6  -2       44.04       61.23      1.63 o 
   1   6  -2     1369.49     1442.88     13.97 o 
   2   6  -2      709.07      618.85      7.17 o 
   3   6  -2      911.92      996.33     11.59 o 
   4   6  -2     1915.05     2071.45     27.53 o 
   5   6  -2      129.75      130.18      3.55 o 
   6   6  -2       40.23       29.89      1.90 o 
   7   6  -2       13.16        9.19      2.71 o 
   8   6  -2      992.55     1069.37     36.03 o 
   9   6  -2       46.16       39.88      5.47 o 
  10   6  -2        3.72        6.93      6.38 o 
 -10   7  -2      120.41      101.72     10.47 o 
  -9   7  -2       55.49       55.52      4.36 o 
  -8   7  -2      240.42      243.39      6.81 o 
  -7   7  -2      104.97      110.49      4.35 o 
  -6   7  -2      848.39      940.61     15.83 o 
  -5   7  -2        6.84       11.24      1.92 o 
  -4   7  -2      319.82      336.79      7.15 o 
  -3   7  -2      469.55      500.55      8.25 o 
  -2   7  -2     1129.21     1116.04     17.26 o 
  -1   7  -2     6304.65     6332.65     86.62 o 
   0   7  -2      279.05      308.56      5.09 o 
   1   7  -2       54.64       49.58      1.35 o 
   2   7  -2      215.40      191.98      3.00 o 
   3   7  -2        5.53        1.92      1.11 o 
   4   7  -2     1075.24     1214.65     18.07 o 
   5   7  -2       21.48       19.92      1.65 o 
   6   7  -2       23.25       16.30      1.90 o 
   7   7  -2       49.33       45.28      5.43 o 
   8   7  -2        9.22        7.34      5.71 o 
   9   7  -2       45.95       40.01      6.29 o 
  10   7  -2       32.67       30.59      7.23 o 
 -10   8  -2       42.71       34.69      7.98 o 
  -9   8  -2       22.74       18.88      7.66 o 
  -8   8  -2       17.21       20.73      3.00 o 
  -7   8  -2      333.71      373.00      8.44 o 
  -6   8  -2       94.47       95.75      4.09 o 
  -5   8  -2     1693.32     1783.86     31.16 o 
  -4   8  -2        2.73        1.11      1.92 o 
  -3   8  -2       16.67       20.76      1.92 o 
  -2   8  -2      311.74      335.72      6.52 o 
  -1   8  -2      791.16      792.87     13.45 o 
   0   8  -2      539.83      549.66      8.78 o 
   1   8  -2      204.75      181.31      2.96 o 
   2   8  -2     1467.39     1582.08     19.25 o 
   3   8  -2      234.28      235.42      4.35 o 
   4   8  -2     1381.65     1460.97     25.64 o 
   5   8  -2      147.27      143.05      4.63 o 
   6   8  -2     1005.81     1039.16     30.46 o 
   7   8  -2        4.91        0.00      4.90 o 
   8   8  -2       24.38       10.90      7.37 o 
   9   8  -2      207.73      217.65     12.36 o 
  10   8  -2        8.51       12.80      9.75 o 
  -9   9  -2       48.18       33.93      7.10 o 
  -8   9  -2       48.36       50.24      4.65 o 
  -7   9  -2      282.10      312.68      8.74 o 
  -6   9  -2       13.62       15.30      3.28 o 
  -5   9  -2        5.71       13.11      2.74 o 
  -4   9  -2       87.89       80.24      3.82 o 
  -3   9  -2       60.40       63.09      3.81 o 
  -2   9  -2      558.81      567.48     11.08 o 
  -1   9  -2       63.13       58.66      2.94 o 
   0   9  -2      253.83      276.44      5.57 o 
   1   9  -2      193.67      181.98      4.03 o 
   2   9  -2       10.48       12.16      1.35 o 
   3   9  -2     1036.35     1060.32     14.95 o 
   4   9  -2      499.86      517.84     12.26 o 
   5   9  -2        6.87        1.65      3.00 o 
   6   9  -2      114.97      111.71      8.44 o 
   7   9  -2      305.83      316.20     15.53 o 
   8   9  -2      139.32      153.39     11.75 o 
   9   9  -2       64.95       64.67      8.52 o 
  -9  10  -2       24.83       30.23      8.99 o 
  -8  10  -2        9.42        7.09      6.27 o 
  -7  10  -2       25.24       27.86      4.36 o 
  -6  10  -2      190.82      214.62      7.39 o 
  -5  10  -2      505.13      523.77     11.76 o 
  -4  10  -2      159.96      145.59      5.47 o 
  -3  10  -2      630.62      635.50     14.70 o 
  -2  10  -2        0.91        0.00      2.16 o 
  -1  10  -2       61.94       71.40      3.75 o 
   0  10  -2       24.71       15.70      2.40 o 
   1  10  -2      378.66      346.29      7.53 o 
   2  10  -2      877.06      875.09     15.71 o 
   3  10  -2      566.12      589.29     12.53 o 
   4  10  -2       75.72       65.25      3.82 o 
   5  10  -2       26.95       16.39      3.82 o 
   6  10  -2      147.97      150.52     11.21 o 
   7  10  -2       22.00       18.03      7.10 o 
   8  10  -2      100.47       83.20     12.05 o 
   9  10  -2       40.85       33.24      9.08 o 
  -8  11  -2        1.96       10.31      7.05 o 
  -7  11  -2      142.67      142.86      7.37 o 
  -6  11  -2      192.75      231.44      9.31 o 
  -5  11  -2       87.26       86.34      5.48 o 
  -4  11  -2       46.76       43.84      4.66 o 
  -3  11  -2       31.29       35.80      4.65 o 
  -2  11  -2     1162.11     1194.07     23.68 o 
  -1  11  -2       34.39       33.84      3.78 o 
   0  11  -2      125.47      110.60      5.65 o 
   1  11  -2       17.76       12.49      2.44 o 
   2  11  -2       89.46       80.72      3.54 o 
   3  11  -2      741.58      742.03     15.33 o 
   4  11  -2      427.33      436.59     13.16 o 
   5  11  -2      193.79      194.28      9.60 o 
   6  11  -2        5.85        1.36      4.93 o 
   7  11  -2        2.18       17.20      7.10 o 
   8  11  -2      122.28      106.95     13.65 o 
  -7  12  -2      195.93      188.64     17.86 o 
  -6  12  -2      177.56      203.22      9.82 o 
  -5  12  -2        2.62       12.90      5.20 o 
  -4  12  -2      274.47      267.22     10.71 o 
  -3  12  -2      451.47      511.68     14.58 o 
  -2  12  -2       40.75       38.70      4.39 o 
  -1  12  -2      442.95      460.60     12.87 o 
   0  12  -2       17.37       14.21      3.82 o 
   1  12  -2      480.54      480.80     13.74 o 
   2  12  -2       21.56       15.12      3.57 o 
   3  12  -2      105.99       95.48      5.78 o 
   4  12  -2       76.91       68.21      5.78 o 
   5  12  -2      421.76      472.90     20.57 o 
   6  12  -2       28.32       14.48      6.01 o 
   7  12  -2        9.05       20.10     10.06 o 
  -7  13  -2        4.75        0.00      8.78 o 
  -6  13  -2        0.37        0.00      5.67 o 
  -5  13  -2       70.86       70.08      7.37 o 
  -4  13  -2      152.83      165.07      9.62 o 
  -3  13  -2      100.77      115.56      7.46 o 
  -2  13  -2      238.51      252.03     10.77 o 
  -1  13  -2       61.78       61.67      5.24 o 
   0  13  -2       17.67       23.24      5.26 o 
   1  13  -2      148.57      140.45      6.65 o 
   2  13  -2       16.37       12.18      3.58 o 
   3  13  -2      104.05       90.51      6.34 o 
   4  13  -2      268.58      283.56     11.81 o 
   5  13  -2       32.63       14.19      4.92 o 
   6  13  -2        7.04        2.71      4.60 o 
   7  13  -2       57.66       54.27      7.23 o 
  -5  14  -2      119.58      128.26     10.17 o 
  -4  14  -2       95.17       98.79      8.41 o 
  -3  14  -2        8.18        7.40      5.20 o 
  -2  14  -2        5.92        6.07      5.80 o 
  -1  14  -2       41.52       31.60      5.82 o 
   0  14  -2       66.36       80.94      7.52 o 
   1  14  -2        7.59        4.16      3.59 o 
   2  14  -2       51.94       46.91      5.24 o 
   3  14  -2      106.69       83.07      6.02 o 
   4  14  -2       94.50       81.19      7.34 o 
   5  14  -2       19.21       21.74      5.90 o 
  -4  15  -2       49.86       54.98      8.15 o 
  -3  15  -2       22.08       29.68      6.42 o 
  -2  15  -2       14.34        0.81      6.22 o 
  -1  15  -2       39.11       42.82      6.55 o 
   0  15  -2       56.91       61.93     10.14 o 
   1  15  -2       17.32       13.62      5.46 o 
   2  15  -2       69.83       60.28      5.94 o 
   3  15  -2       18.65        6.42      5.07 o 
   4  15  -2        0.94        0.00      6.05 o 
  -2  16  -2       28.14       26.28      8.77 o 
  -1  16  -2       27.44       25.25     13.54 o 
   0  16  -2        7.72        9.67     17.26 o 
   1  16  -2       17.92        6.49      7.00 o 
   2  16  -2       46.51       39.34      8.50 o 
 -11   1  -1       50.39       30.23      7.57 o 
 -10   1  -1        4.37        4.67      3.57 o 
  -9   1  -1      395.57      384.37     11.08 o 
  -8   1  -1     1162.56     1211.68     21.69 o 
  -7   1  -1      649.63      671.62     10.46 o 
  -6   1  -1      389.17      379.49      5.95 o 
  -5   1  -1      710.34      755.58      9.36 o 
  -4   1  -1     4473.61     4533.25     51.20 o 
  -3   1  -1      947.76      965.40     11.79 o 
  -2   1  -1     2929.24     2832.33     42.89 o 
  -1   1  -1     7921.26     8115.91    154.23 o 
   0   1  -1      933.23      920.31     10.14 o 
   2   1  -1     6967.09     6768.15     84.97 o 
   3   1  -1       48.98       57.15      1.42 o 
   4   1  -1     2419.71     2443.20     28.80 o 
   5   1  -1      205.26      186.76      3.84 o 
   6   1  -1       89.61       75.11      2.16 o 
   7   1  -1      136.80      130.39      3.74 o 
   8   1  -1      801.65      885.90     17.08 o 
   9   1  -1       13.60       16.17      2.96 o 
  10   1  -1        5.73        6.32      3.57 o 
  11   1  -1       75.08       66.09      9.29 o 
 -11   2  -1        4.15        6.44      5.87 o 
 -10   2  -1      304.05      332.50     12.93 o 
  -9   2  -1        8.06        8.94      3.51 o 
  -8   2  -1       96.85       79.80      4.56 o 
  -7   2  -1      154.10      151.59      4.57 o 
  -6   2  -1       52.31       49.54      2.73 o 
  -5   2  -1      877.63      909.64     13.28 o 
  -4   2  -1      137.46      149.70      2.83 o 
  -3   2  -1     1406.28     1462.12     20.17 o 
  -2   2  -1     8884.51     8782.12    121.61 o 
  -1   2  -1      220.01      196.50      2.97 o 
   0   2  -1      565.83      557.71      6.21 o 
   1   2  -1      369.10      361.93      4.06 o 
   2   2  -1      229.57      225.72      2.90 o 
   3   2  -1      157.15      164.16      2.57 o 
   4   2  -1     6243.14     6712.56     84.23 o 
   5   2  -1      256.68      225.49      3.85 o 
   6   2  -1       48.09       43.87      2.43 o 
   7   2  -1      309.42      296.65      6.96 o 
   8   2  -1       50.08       38.00      3.21 o 
   9   2  -1      683.82      770.57     16.48 o 
  10   2  -1       26.66       24.46      4.67 o 
  11   2  -1        7.32       10.95      6.75 o 
 -11   3  -1        2.23        0.28      6.72 o 
 -10   3  -1        7.36        4.13      3.30 o 
  -9   3  -1      923.89      952.16     21.96 o 
  -8   3  -1      644.51      646.46     18.33 o 
  -7   3  -1      585.57      624.99     13.78 o 
  -6   3  -1      271.55      246.28      6.55 o 
  -5   3  -1     4950.43     5212.19     74.05 o 
  -4   3  -1      953.30      961.92     12.13 o 
  -3   3  -1      290.18      338.49      4.57 o 
  -2   3  -1     4804.51     4892.60     69.64 o 
   0   3  -1     6240.70     5947.13     66.66 o 
   1   3  -1      955.35     1113.59     12.33 o 
   2   3  -1       91.53       92.79      1.43 o 
   3   3  -1       82.24       84.87      2.00 o 
   4   3  -1      912.65      983.17     11.22 o 
   5   3  -1      225.87      209.71      3.86 o 
   6   3  -1        9.13        5.98      1.36 o 
   7   3  -1      129.47      112.99      4.29 o 
   8   3  -1      165.27      175.34      6.17 o 
   9   3  -1        7.67        6.22      2.97 o 
  10   3  -1       35.89       36.60      5.50 o 
  11   3  -1      107.28       77.02      9.85 o 
 -11   4  -1       41.50       35.23      8.11 o 
 -10   4  -1       77.37       72.10      7.43 o 
  -9   4  -1        3.20        2.44      2.73 o 
  -8   4  -1       74.28       67.27      3.49 o 
  -7   4  -1      206.71      201.50      4.89 o 
  -6   4  -1      528.19      539.02      9.29 o 
  -5   4  -1        2.46        0.84      1.12 o 
  -4   4  -1     1840.54     1841.64     22.48 o 
  -3   4  -1       17.86       11.93      1.15 o 
  -2   4  -1      116.95      106.45      2.00 o 
  -1   4  -1     3493.05     3396.97     45.41 o 
   0   4  -1     3978.68     3892.72     43.22 o 
   1   4  -1     1131.72     1148.30     12.45 o 
   2   4  -1      589.29      597.61      6.52 o 
   3   4  -1      194.10      191.07      2.83 o 
   4   4  -1     3230.04     3534.43     41.94 o 
   5   4  -1       30.86       27.31      1.38 o 
   6   4  -1      536.32      535.12     11.42 o 
   7   4  -1       29.47       25.90      2.70 o 
   8   4  -1      144.53      124.72      5.38 o 
   9   4  -1       19.34       15.74      5.14 o 
  10   4  -1       82.18       79.08      6.89 o 
  11   4  -1       49.95       57.38      7.87 o 
 -11   5  -1       34.30       23.77      8.11 o 
 -10   5  -1       32.11       20.39      5.78 o 
  -9   5  -1       34.22       28.85      2.98 o 
  -8   5  -1      392.27      407.54      9.49 o 
  -7   5  -1     1364.61     1389.25     21.44 o 
  -6   5  -1      485.08      468.57      7.93 o 
  -5   5  -1        1.81        1.66      1.38 o 
  -4   5  -1      251.56      245.28      4.46 o 
  -3   5  -1     1806.55     1936.78     25.87 o 
  -2   5  -1     1309.22     1221.64     16.61 o 
  -1   5  -1       93.21       68.66      1.69 o 
   0   5  -1     1453.52     1345.52     16.05 o 
   1   5  -1      621.71      590.75      6.12 o 
   2   5  -1      411.02      528.45      6.17 o 
   3   5  -1      189.81      162.90      2.80 o 
   4   5  -1      264.85      299.31      4.73 o 
   5   5  -1       97.79       94.08      2.76 o 
   6   5  -1       71.61       56.88      2.17 o 
   7   5  -1       98.30      104.36      4.06 o 
   8   5  -1       68.37       62.41      3.78 o 
   9   5  -1       48.44       41.90      5.98 o 
  10   5  -1        4.87       10.50      4.69 o 
  11   5  -1       25.48       25.62      7.32 o 
 -10   6  -1        8.39        0.00      5.24 o 
  -9   6  -1       33.83       37.66      3.82 o 
  -8   6  -1       19.85       18.99      2.44 o 
  -7   6  -1       23.64       16.82      2.17 o 
  -6   6  -1      147.83      132.64      4.09 o 
  -5   6  -1       23.54       23.92      1.93 o 
  -4   6  -1      848.71      840.81     12.73 o 
  -3   6  -1      272.20      272.06      4.73 o 
  -2   6  -1       51.69       45.80      1.68 o 
  -1   6  -1       20.52       23.97      1.38 o 
   0   6  -1     5083.57     5190.19     59.02 o 
   1   6  -1      112.84      103.21      1.65 o 
   2   6  -1      457.50      531.56      6.08 o 
   3   6  -1      116.35       86.42      1.95 o 
   4   6  -1      185.00      185.47      3.58 o 
   5   6  -1       44.17       39.48      1.65 o 
   6   6  -1      611.39      610.90     12.52 o 
   7   6  -1       35.35       32.24      2.97 o 
   8   6  -1      120.93       99.70      7.32 o 
   9   6  -1       42.39       30.84      6.27 o 
  10   6  -1        0.95        3.04      5.54 o 
 -10   7  -1        4.03        1.93      6.90 o 
  -9   7  -1      173.03      179.97      8.75 o 
  -8   7  -1       75.25       74.53      3.81 o 
  -7   7  -1      103.47      107.38      4.35 o 
  -6   7  -1      358.66      360.67      7.36 o 
  -5   7  -1       25.30       21.08      1.92 o 
  -4   7  -1       31.53       29.14      2.47 o 
  -3   7  -1       18.64       20.34      1.93 o 
  -2   7  -1     1723.37     1755.73     23.56 o 
  -1   7  -1     2922.09     2882.14     45.35 o 
   0   7  -1     1331.92     1330.03     16.61 o 
   1   7  -1     2853.81     2885.94     28.47 o 
   2   7  -1      120.50      128.26      2.46 o 
   3   7  -1     1933.49     2042.79     25.26 o 
   4   7  -1      469.09      489.06      7.67 o 
   5   7  -1      126.59      121.60      3.28 o 
   6   7  -1       11.36        7.34      1.36 o 
   7   7  -1      343.82      323.12     13.84 o 
   8   7  -1       96.61      101.62      7.88 o 
   9   7  -1       96.58       95.26      8.77 o 
  10   7  -1       72.98       71.01      7.76 o 
 -10   8  -1        2.32        0.00      6.63 o 
  -9   8  -1       45.17       30.69      6.85 o 
  -8   8  -1      329.37      372.09      9.55 o 
  -7   8  -1       75.49       74.03      3.81 o 
  -6   8  -1        2.95        5.73      2.19 o 
  -5   8  -1      606.05      613.48     11.46 o 
  -4   8  -1      145.80      148.48      4.36 o 
  -3   8  -1        8.33        9.02      1.92 o 
  -2   8  -1       78.96       71.66      2.44 o 
  -1   8  -1      109.68      100.04      3.22 o 
   0   8  -1       16.35       14.35      1.32 o 
   1   8  -1      290.81      286.17      4.03 o 
   2   8  -1      530.65      535.83      7.05 o 
   3   8  -1      212.90      191.15      3.81 o 
   4   8  -1     1427.76     1536.87     24.02 o 
   5   8  -1       46.41       47.45      2.46 o 
   6   8  -1       76.67       68.31      6.25 o 
   7   8  -1      365.81      395.59     18.48 o 
   8   8  -1       10.58        6.55      6.82 o 
   9   8  -1       91.90       99.08      9.33 o 
  10   8  -1      104.89      107.18      9.72 o 
  -9   9  -1       46.07       43.30      8.50 o 
  -8   9  -1       27.21       22.66      6.83 o 
  -7   9  -1       56.86       61.62      4.09 o 
  -6   9  -1     2514.91     2775.50     52.38 o 
  -5   9  -1       70.37       61.42      3.28 o 
  -4   9  -1        7.07       10.37      2.19 o 
  -3   9  -1       72.30       84.84      3.52 o 
  -2   9  -1        0.50        0.54      1.89 o 
  -1   9  -1      622.37      625.71     12.05 o 
   0   9  -1      649.65      678.44     10.07 o 
   1   9  -1      553.75      538.97      8.31 o 
   2   9  -1      621.79      600.99     10.54 o 
   3   9  -1      523.53      528.81      9.52 o 
   4   9  -1      132.24      103.85      4.35 o 
   5   9  -1      128.99      108.81      6.00 o 
   6   9  -1      363.08      398.18     18.26 o 
   7   9  -1       23.92        8.18      5.73 o 
   8   9  -1      239.39      268.06     16.93 o 
   9   9  -1       76.86       76.13      8.51 o 
  -9  10  -1      185.32      208.46     15.30 o 
  -8  10  -1       81.52       75.35     10.64 o 
  -7  10  -1        2.53        1.65      3.00 o 
  -6  10  -1       36.73       46.74      4.11 o 
  -5  10  -1        4.37        7.64      2.46 o 
  -4  10  -1       24.72       29.22      3.00 o 
  -3  10  -1     1603.29     1730.53     34.28 o 
  -2  10  -1      328.18      321.90      7.84 o 
  -1  10  -1      576.94      578.76     12.63 o 
   0  10  -1      109.09      126.48      4.80 o 
   1  10  -1       59.63       47.05      2.42 o 
   2  10  -1      720.41      721.80     12.73 o 
   3  10  -1        0.91        0.00      1.90 o 
   4  10  -1      727.90      769.79     18.55 o 
   5  10  -1      424.07      445.07     16.66 o 
   6  10  -1      109.06       97.25      9.02 o 
   7  10  -1      121.34      124.54     11.46 o 
   8  10  -1        3.54        2.19      5.47 o 
   9  10  -1       13.02        4.38      6.59 o 
  -8  11  -1       59.63       43.50      8.98 o 
  -7  11  -1      136.76      148.15      7.63 o 
  -6  11  -1       67.88       73.86      5.20 o 
  -5  11  -1        2.92        9.59      4.38 o 
  -4  11  -1      455.43      492.77     13.14 o 
  -3  11  -1      667.90      738.87     19.14 o 
  -2  11  -1       83.72       78.35      4.35 o 
  -1  11  -1      296.00      298.93      8.67 o 
   0  11  -1      147.64      143.42      6.46 o 
   1  11  -1      134.67      122.21      4.60 o 
   2  11  -1       19.23       12.80      2.44 o 
   3  11  -1       49.30       43.74      3.28 o 
   4  11  -1      124.67      126.84      6.02 o 
   5  11  -1      336.37      297.52     12.06 o 
   6  11  -1      135.76      140.08     10.67 o 
   7  11  -1      201.31      187.90     12.02 o 
   8  11  -1        9.64        8.45      6.55 o 
  -7  12  -1       76.97       78.91      9.49 o 
  -6  12  -1        2.05        0.28      4.65 o 
  -5  12  -1       50.19       60.61      5.75 o 
  -4  12  -1        5.97        9.63      3.85 o 
  -3  12  -1      879.09      981.81     26.11 o 
  -2  12  -1      136.23      132.51      6.04 o 
  -1  12  -1       24.24       21.89      3.28 o 
   0  12  -1       59.60       60.59      6.28 o 
   1  12  -1       54.40       49.04      3.30 o 
   2  12  -1      149.30      146.37      5.77 o 
   3  12  -1      162.13      134.20      5.77 o 
   4  12  -1       47.40       35.46      4.67 o 
   5  12  -1        0.90        3.30      3.84 o 
   6  12  -1       51.95       34.42      5.47 o 
   7  12  -1       15.24       10.85      5.71 o 
  -7  13  -1        3.62        6.93      9.87 o 
  -6  13  -1       14.73        9.72      5.13 o 
  -5  13  -1        0.21        0.00      6.00 o 
  -4  13  -1       17.28       23.07      5.77 o 
  -3  13  -1       14.58       21.81      4.69 o 
  -2  13  -1       19.17       13.00      4.15 o 
  -1  13  -1       10.45        9.14      3.86 o 
   0  13  -1      445.20      468.39     15.77 o 
   1  13  -1      337.06      316.57     10.51 o 
   2  13  -1        4.46        2.22      3.32 o 
   3  13  -1       27.56       33.39      4.40 o 
   4  13  -1      298.73      338.02     10.98 o 
   5  13  -1        2.99        3.82      4.65 o 
   6  13  -1        1.24        0.00      5.41 o 
   7  13  -1        1.52        0.00      6.69 o 
  -6  14  -1        2.87        3.96     10.83 o 
  -5  14  -1      126.06      131.77      9.66 o 
  -4  14  -1       14.99       14.68      6.79 o 
  -3  14  -1        1.37        0.28      4.94 o 
  -2  14  -1       17.07       15.73      6.07 o 
  -1  14  -1       18.56       20.51      5.00 o 
   0  14  -1       19.45       36.44      7.23 o 
   1  14  -1       43.20       33.56      4.43 o 
   2  14  -1        5.85        8.55      3.58 o 
   3  14  -1      221.76      205.49      8.50 o 
   4  14  -1      274.32      284.96     13.33 o 
   5  14  -1       82.80       55.59      6.72 o 
   6  14  -1       54.18       35.69      7.40 o 
  -4  15  -1      194.97      240.18     13.72 o 
  -3  15  -1        7.12        1.62      5.09 o 
  -2  15  -1        7.54        6.51      5.14 o 
  -1  15  -1       71.26       99.72     11.75 o 
   0  15  -1        6.59        6.59      6.86 o 
   1  15  -1       30.74       25.12      6.55 o 
   2  15  -1        4.41        1.63      4.60 o 
   3  15  -1       12.26        6.96      4.28 o 
   4  15  -1       50.75       45.68      6.86 o 
  -2  16  -1        3.87        5.68     11.38 o 
  -1  16  -1      102.84      110.74     19.32 o 
   0  16  -1       13.65        8.67     14.42 o 
   1  16  -1       12.47        4.70      5.47 o 
   2  16  -1       22.54       16.27      6.72 o 
   1   0   0     2217.47     2063.76     27.92 o 
   2   0   0     7287.57     7169.72     96.28 o 
   3   0   0      370.10      381.38      4.83 o 
   4   0   0     1901.91     1787.99     20.86 o 
   5   0   0      771.68      808.32     10.07 o 
   6   0   0     2031.57     2085.32     28.40 o 
   7   0   0      752.11      739.44     12.50 o 
   8   0   0      395.50      409.09      8.52 o 
   9   0   0      147.83      151.27      6.19 o 
  10   0   0       22.20       19.26      4.13 o 
  11   0   0       52.62       29.49      7.03 o 
 -11   1   0      265.04      293.77     17.12 o 
 -10   1   0       50.93       53.32      5.77 o 
  -9   1   0      233.85      244.20      9.18 o 
  -8   1   0       64.49       57.18      2.40 o 
  -7   1   0      373.34      376.13      6.42 o 
  -6   1   0        5.00        5.67      1.35 o 
  -5   1   0       21.66       19.24      1.11 o 
  -4   1   0       22.22       25.53      1.14 o 
  -3   1   0    12374.56    12193.60    207.22 o 
  -2   1   0      939.10      943.71     11.38 o 
  -1   1   0       81.57       85.74      1.19 o 
   0   1   0        1.29        2.49      0.21 o 
   1   1   0       81.57       89.56      1.19 o 
   2   1   0      939.09      949.82     11.96 o 
   3   1   0    12374.56    12317.43    238.46 o 
   4   1   0       22.23       23.85      1.14 o 
   5   1   0       21.66       18.68      1.38 o 
   6   1   0        5.00        4.59      1.09 o 
   7   1   0      373.34      378.26      7.47 o 
   8   1   0       64.49       54.51      2.93 o 
   9   1   0      233.85      251.21      7.83 o 
  10   1   0       50.93       50.28      5.21 o 
  11   1   0      265.04      282.82     15.16 o 
 -11   2   0       23.06       17.66      6.73 o 
 -10   2   0      123.20      117.04      7.69 o 
  -9   2   0      304.58      299.96     10.27 o 
  -8   2   0      123.59      116.08      6.17 o 
  -7   2   0      294.40      287.97      4.84 o 
  -6   2   0       75.29       60.82      1.90 o 
  -5   2   0      365.63      348.01      4.97 o 
  -4   2   0      126.71      114.66      2.26 o 
  -3   2   0     1114.03     1075.66     14.06 o 
  -2   2   0     9472.09     9092.88    138.52 o 
  -1   2   0      626.31      590.04      7.59 o 
   1   2   0      626.39      608.17      6.72 o 
   2   2   0     9471.79     9361.77    171.11 o 
   3   2   0     1113.89     1106.94     13.21 o 
   4   2   0      126.67      117.76      2.53 o 
   5   2   0      365.63      356.56      5.80 o 
   6   2   0       75.29       55.66      2.44 o 
   7   2   0      294.42      276.95      5.91 o 
   8   2   0      123.62      112.33      4.28 o 
   9   2   0      304.54      310.78      8.37 o 
  10   2   0      123.22      127.48      7.69 o 
  11   2   0       23.06       15.97      6.45 o 
 -11   3   0       46.74       36.72      8.13 o 
 -10   3   0        8.10        2.47      4.67 o 
  -9   3   0        4.29        4.32      2.71 o 
  -8   3   0      151.31      149.81      4.57 o 
  -7   3   0       33.38       26.15      1.89 o 
  -6   3   0      202.60      193.73      4.09 o 
  -5   3   0      191.68      177.40      3.32 o 
  -4   3   0       71.09       76.32      1.69 o 
  -3   3   0     1757.81     1799.90     22.87 o 
  -2   3   0     2202.23     2143.08     27.12 o 
  -1   3   0      877.28      812.44      9.80 o 
   0   3   0        1.17        1.80      0.57 o 
   1   3   0      877.31      846.46      9.80 o 
   2   3   0     2202.25     2206.57     26.25 o 
   3   3   0     1757.82     1873.66     22.60 o 
   4   3   0       71.10       73.49      1.69 o 
   5   3   0      191.69      181.28      3.58 o 
   6   3   0      202.59      196.72      5.17 o 
   7   3   0       33.38       16.71      2.16 o 
   8   3   0      151.31      136.90      4.84 o 
   9   3   0        4.29        3.25      2.17 o 
  10   3   0        8.10        4.13      5.21 o 
  11   3   0       46.74       58.31      7.84 o 
 -11   4   0       60.92       45.43      7.57 o 
 -10   4   0      145.33      134.07     10.19 o 
  -9   4   0      139.79      147.37      5.70 o 
  -8   4   0      269.32      268.91      6.75 o 
  -7   4   0     1025.15     1066.20     18.11 o 
  -6   4   0       14.40       11.45      1.65 o 
  -5   4   0      910.89      882.89     13.27 o 
  -4   4   0     1072.06     1052.23     13.45 o 
  -3   4   0      122.44      126.50      2.56 o 
  -2   4   0      564.08      462.60      6.27 o 
  -1   4   0     1816.27     1829.66     23.57 o 
   0   4   0    12132.49    11447.46    156.45 o 
   1   4   0     1816.37     1887.03     19.02 o 
   2   4   0      564.03      476.02      5.41 o 
   3   4   0      122.47      119.96      1.99 o 
   4   4   0     1071.95     1107.21     13.74 o 
   5   4   0      910.80      900.05     15.49 o 
   6   4   0       14.40        4.63      1.36 o 
   7   4   0     1025.13     1071.61     24.05 o 
   8   4   0      269.37      247.34      7.54 o 
   9   4   0      139.77      149.00      6.24 o 
  10   4   0      145.35      158.56      9.09 o 
  11   4   0       60.92       47.96      7.02 o 
 -11   5   0       27.77        8.42      7.59 o 
 -10   5   0      122.60      103.97      8.28 o 
  -9   5   0      358.66      378.20     10.07 o 
  -8   5   0       43.77       56.25      3.25 o 
  -7   5   0      821.71      843.26     13.55 o 
  -6   5   0      249.36      219.33      4.92 o 
  -5   5   0        6.69        8.28      1.11 o 
  -4   5   0       23.63       28.98      1.68 o 
  -3   5   0      242.94      241.93      4.22 o 
  -2   5   0      435.17      444.90      6.46 o 
  -1   5   0        1.75        2.23      0.84 o 
   0   5   0        2.03        2.49      0.58 o 
   1   5   0        1.75        0.00      0.55 o 
   2   5   0      435.15      451.10      5.33 o 
   3   5   0      242.94      250.92      3.37 o 
   4   5   0       23.64       21.74      1.12 o 
   5   5   0        6.69        4.69      0.82 o 
   6   5   0      249.35      217.14      6.00 o 
   7   5   0      821.74      824.03     18.95 o 
   8   5   0       43.77       46.78      5.41 o 
   9   5   0      358.65      406.25     13.34 o 
  10   5   0      122.60      134.03      7.71 o 
  11   5   0       27.77       21.61      6.73 o 
 -10   6   0        9.82       15.20      7.19 o 
  -9   6   0       24.09       22.65      5.46 o 
  -8   6   0       37.46       30.63      2.71 o 
  -7   6   0      635.55      664.58     11.93 o 
  -6   6   0       32.58       26.17      2.19 o 
  -5   6   0      113.60      130.70      3.30 o 
  -4   6   0      167.47      166.76      3.86 o 
  -3   6   0     1753.68     1803.68     26.08 o 
  -2   6   0     1997.18     1885.33     27.43 o 
  -1   6   0        2.72        0.82      0.82 o 
   0   6   0     5877.26     5900.92    110.92 o 
   1   6   0        2.73        0.54      0.82 o 
   2   6   0     1997.06     1963.76     20.23 o 
   3   6   0     1753.81     1885.03     21.37 o 
   4   6   0      167.43      166.76      3.58 o 
   5   6   0      113.57      126.31      3.01 o 
   6   6   0       32.59       26.71      1.92 o 
   7   6   0      635.54      681.94     19.25 o 
   8   6   0       37.48       33.34      5.70 o 
   9   6   0       24.09       19.11      4.92 o 
  10   6   0        9.82        9.14      4.70 o 
 -10   7   0        1.10        1.12      6.36 o 
  -9   7   0       16.35       13.95      6.01 o 
  -8   7   0       19.95       19.29      3.27 o 
  -7   7   0       81.70       76.04      3.52 o 
  -6   7   0       70.05       63.18      2.98 o 
  -5   7   0       81.08       79.89      3.00 o 
  -4   7   0       39.48       32.95      2.47 o 
  -3   7   0       22.24       23.91      1.65 o 
  -2   7   0       35.68       29.56      1.92 o 
  -1   7   0      762.44      806.61     10.58 o 
   0   7   0        7.37        6.69      1.34 o 
   1   7   0      762.40      829.68      8.41 o 
   2   7   0       35.67       27.38      1.36 o 
   3   7   0       22.24       21.15      1.11 o 
   4   7   0       39.50       25.54      1.11 o 
   5   7   0       81.07       78.25      2.19 o 
   6   7   0       70.06       53.92      2.98 o 
   7   7   0       81.71       70.32      6.79 o 
   8   7   0       19.95        8.42      5.44 o 
   9   7   0       16.35       12.87      5.20 o 
  10   7   0        1.10        0.00      6.65 o 
 -10   8   0        2.39        6.92      7.49 o 
  -9   8   0        9.46       12.90      6.58 o 
  -8   8   0       25.38       35.97      5.17 o 
  -7   8   0     1825.82     2055.62     38.90 o 
  -6   8   0       89.11       86.59      3.81 o 
  -5   8   0       25.60       27.56      2.74 o 
  -4   8   0      655.57      721.48     13.40 o 
  -3   8   0       42.57       49.10      2.73 o 
  -2   8   0     3502.08     3674.23     56.46 o 
  -1   8   0       27.74       33.07      1.62 o 
   0   8   0      699.36      714.66     16.09 o 
   1   8   0       27.74       29.59      1.35 o 
   2   8   0     3501.95     3799.33     49.40 o 
   3   8   0       42.57       37.11      1.65 o 
   4   8   0      655.63      739.78     11.46 o 
   5   8   0       25.60       24.29      1.11 o 
   6   8   0       89.13       76.52      7.08 o 
   7   8   0     1825.78     2067.03     65.83 o 
   8   8   0       25.38       22.62      4.35 o 
   9   8   0        9.47        7.13      5.20 o 
  10   8   0        2.39        1.66      5.81 o 
  -9   9   0        0.24        0.00      8.24 o 
  -8   9   0        5.58        9.83      5.47 o 
  -7   9   0       44.40       49.88      4.09 o 
  -6   9   0       73.29       82.06      4.35 o 
  -5   9   0      277.80      299.28      7.37 o 
  -4   9   0      716.44      778.04     14.73 o 
  -3   9   0       53.53       33.19      2.73 o 
  -2   9   0      103.53      122.99      3.78 o 
  -1   9   0     1072.94     1119.32     17.16 o 
   0   9   0       11.35       14.77      1.52 o 
   1   9   0     1072.99     1108.59     15.80 o 
   2   9   0      103.51      109.48      3.24 o 
   3   9   0       53.53       34.54      1.63 o 
   4   9   0      716.43      775.30     15.27 o 
   5   9   0      277.78      287.29     10.10 o 
   6   9   0       73.30       68.97      7.91 o 
   7   9   0       44.41       45.25      5.73 o 
   8   9   0        5.57        6.56      5.47 o 
   9   9   0        0.24        7.96      5.50 o 
  -9  10   0      120.43      122.14     11.22 o 
  -8  10   0        5.38        6.01      6.83 o 
  -7  10   0      106.04      116.34      5.47 o 
  -6  10   0      341.51      353.50      9.56 o 
  -5  10   0      372.61      391.57     10.93 o 
  -4  10   0      220.16      229.02      7.37 o 
  -3  10   0       39.68       45.99      3.52 o 
  -2  10   0      291.67      303.86      7.57 o 
  -1  10   0       26.96       19.07      2.42 o 
   0  10   0      229.64      212.24      7.73 o 
   1  10   0       26.97       12.63      1.89 o 
   2  10   0      291.64      290.33      6.22 o 
   3  10   0       39.68       36.72      2.98 o 
   4  10   0      220.18      203.91      7.37 o 
   5  10   0      372.63      380.92     13.11 o 
   6  10   0      341.52      354.32     13.38 o 
   7  10   0      106.03      112.52      7.91 o 
   8  10   0        5.38        1.65      5.47 o 
   9  10   0      120.41      132.00     10.40 o 
  -8  11   0      105.80      108.67     10.88 o 
  -7  11   0        8.60        0.00      6.01 o 
  -6  11   0        0.75        3.00      4.11 o 
  -5  11   0      116.96      128.49      6.02 o 
  -4  11   0      460.36      448.07     12.89 o 
  -3  11   0       91.96       95.64      4.65 o 
  -2  11   0       14.31       14.69      3.27 o 
  -1  11   0      158.64      147.78      5.68 o 
   0  11   0       22.35       28.41      7.93 o 
   1  11   0      158.66      129.64      4.32 o 
   2  11   0       14.30        8.44      1.90 o 
   3  11   0       91.96       92.36      4.36 o 
   4  11   0      460.36      439.59     11.78 o 
   5  11   0      116.95      104.65      6.02 o 
   6  11   0        0.75        0.00      4.65 o 
   7  11   0        8.60        3.28      5.74 o 
   8  11   0      105.81       98.87     10.34 o 
  -7  12   0       59.72       73.02      9.77 o 
  -6  12   0        4.35       11.73      4.92 o 
  -5  12   0      141.58      160.44      7.96 o 
  -4  12   0       54.71       52.51      4.96 o 
  -3  12   0       65.46       80.00      6.61 o 
  -2  12   0      222.30      246.42      8.24 o 
  -1  12   0       10.50        7.40      3.00 o 
   0  12   0      360.00      374.67     29.90 o 
   1  12   0       10.50        4.11      2.19 o 
   2  12   0      222.32      208.00      6.59 o 
   3  12   0       65.46       77.24      4.39 o 
   4  12   0       54.70       33.80      3.85 o 
   5  12   0      141.59      150.02      7.67 o 
   6  12   0        4.35       12.84      5.74 o 
   7  12   0       59.72       47.51      9.50 o 
  -7  13   0        5.31        2.94      7.22 o 
  -6  13   0       12.26       12.45      6.76 o 
  -5  13   0       29.19       30.59      4.36 o 
  -4  13   0      182.42      197.31      9.62 o 
  -3  13   0        2.49        2.49      4.15 o 
  -2  13   0       61.53       67.71      4.70 o 
  -1  13   0       29.68       34.01      4.42 o 
   0  13   0       19.27       26.93      9.68 o 
   1  13   0       29.68       24.07      4.15 o 
   2  13   0       61.53       48.08      4.70 o 
   3  13   0        2.48        2.20      3.31 o 
   4  13   0      182.41      188.51      9.35 o 
   5  13   0       29.20       21.58      4.92 o 
   6  13   0       12.26        4.87      5.68 o 
   7  13   0        5.30        3.74      6.42 o 
  -6  14   0        5.88        0.00     11.64 o 
  -5  14   0      163.59      224.33     12.08 o 
  -4  14   0       38.81       50.86      6.81 o 
  -3  14   0       29.45       43.63      6.04 o 
  -2  14   0      206.87      270.07     11.32 o 
  -1  14   0      164.95      201.89     15.26 o 
   0  14   0       16.53       10.02      8.07 o 
   1  14   0      164.95      157.24      7.20 o 
   2  14   0      206.85      218.70      8.55 o 
   3  14   0       29.44       25.80      4.12 o 
   4  14   0       38.82       25.02      5.44 o 
   5  14   0      163.59      171.68     11.55 o 
   6  14   0        5.88        5.55      5.55 o 
  -4  15   0       12.51       14.53      6.35 o 
  -3  15   0      275.79      306.04     16.89 o 
  -2  15   0       40.60       42.85      9.22 o 
  -1  15   0       33.76       42.35      8.75 o 
   0  15   0       26.55       20.35      9.06 o 
   1  15   0       33.75       34.96      5.47 o 
   2  15   0       40.60       26.31      4.60 o 
   3  15   0      275.79      273.06     13.95 o 
   4  15   0       12.51        7.66      5.81 o 
  -2  16   0        6.12        8.01     14.24 o 
  -1  16   0       13.72       12.80      7.06 o 
   0  16   0      139.96      139.84     26.35 o 
   1  16   0       13.72       14.89      6.28 o 
   2  16   0        6.13        5.70      5.70 o 
 -11   1   1       75.07       63.83      8.71 o 
 -10   1   1        5.73        1.38      3.57 o 
  -9   1   1       13.59       16.71      3.24 o 
  -8   1   1      801.67      886.18     14.95 o 
  -7   1   1      136.78      127.72      3.74 o 
  -6   1   1       89.61       76.19      2.16 o 
  -5   1   1      205.30      181.29      3.28 o 
  -4   1   1     2419.91     2395.10     27.97 o 
  -3   1   1       48.96       48.89      1.42 o 
  -2   1   1     6967.28     6666.28     94.87 o 
   0   1   1      933.30      940.55     11.35 o 
   1   1   1     7921.07     8381.08    198.13 o 
   2   1   1     2929.05     2872.58     36.13 o 
   3   1   1      947.65      982.66     12.36 o 
   4   1   1     4473.75     4597.38     57.10 o 
   5   1   1      710.31      752.00      9.90 o 
   6   1   1      389.19      386.00      6.22 o 
   7   1   1      649.61      672.70     11.25 o 
   8   1   1     1162.50     1207.12     21.17 o 
   9   1   1      395.61      401.94     10.27 o 
  10   1   1        4.37        4.96      3.85 o 
  11   1   1       50.39       47.61      7.00 o 
 -11   2   1        7.32        0.00      6.75 o 
 -10   2   1       26.66       21.44      6.04 o 
  -9   2   1      683.82      735.46     21.88 o 
  -8   2   1       50.08       40.94      2.40 o 
  -7   2   1      309.43      318.08      6.71 o 
  -6   2   1       48.08       48.19      1.90 o 
  -5   2   1      256.67      222.18      3.57 o 
  -4   2   1     6243.15     6462.95     81.97 o 
  -3   2   1      157.15      154.73      2.29 o 
  -2   2   1      229.57      217.61      2.90 o 
  -1   2   1      369.09      352.93      4.36 o 
   0   2   1      565.82      568.03      6.21 o 
   1   2   1      220.02      205.09      2.67 o 
   2   2   1     8884.52     9101.78    137.71 o 
   3   2   1     1406.29     1500.42     19.31 o 
   4   2   1      137.47      148.28      2.54 o 
   5   2   1      877.62      909.64     12.19 o 
   6   2   1       52.30       44.37      2.44 o 
   7   2   1      154.10      148.92      4.05 o 
   8   2   1       96.85       85.17      3.48 o 
   9   2   1        8.06        8.13      2.71 o 
  10   2   1      304.05      327.82     12.93 o 
  11   2   1        4.16        7.56      6.15 o 
 -11   3   1      107.27       78.69      8.71 o 
 -10   3   1       35.90       34.95      6.32 o 
  -9   3   1        7.67       13.26      2.71 o 
  -8   3   1      165.25      178.57      5.10 o 
  -7   3   1      129.44      117.31      2.70 o 
  -6   3   1        9.14        8.98      1.09 o 
  -5   3   1      225.91      213.84      3.86 o 
  -4   3   1      912.77      947.26     11.51 o 
  -3   3   1       82.22       84.02      2.00 o 
  -2   3   1       91.49       91.92      1.73 o 
  -1   3   1      955.31     1087.21     13.48 o 
   0   3   1     6240.62     6037.74     63.77 o 
   2   3   1     4804.77     5115.43     70.49 o 
   3   3   1      290.24      344.23      4.57 o 
   4   3   1      953.33     1002.01     12.70 o 
   5   3   1     4950.35     5358.63     80.98 o 
   6   3   1      271.56      250.10      5.47 o 
   7   3   1      585.55      626.35     12.70 o 
   8   3   1      644.46      662.89     13.74 o 
   9   3   1      923.95      960.84     21.69 o 
  10   3   1        7.36        6.88      4.96 o 
  11   3   1        2.22        6.72      6.72 o 
 -11   4   1       49.95       46.68      7.87 o 
 -10   4   1       82.18       71.65      7.44 o 
  -9   4   1       19.34       16.81      2.71 o 
  -8   4   1      144.54      137.11      4.57 o 
  -7   4   1       29.47       21.86      1.89 o 
  -6   4   1      536.30      543.84      8.71 o 
  -5   4   1       30.85       29.22      1.38 o 
  -4   4   1     3230.04     3379.26     40.55 o 
  -3   4   1      194.10      191.34      3.10 o 
  -2   4   1      589.32      576.59      7.94 o 
  -1   4   1     1131.76     1124.28     13.85 o 
   0   4   1     3978.61     3994.96     39.54 o 
   1   4   1     3493.00     3533.48     35.42 o 
   2   4   1      116.94      109.59      1.72 o 
   3   4   1       17.87       11.37      0.57 o 
   4   4   1     1840.52     1929.04     22.48 o 
   5   4   1        2.46        0.84      0.84 o 
   6   4   1      528.21      533.28     10.12 o 
   7   4   1      206.72      195.02      5.95 o 
   8   4   1       74.28       63.49      3.78 o 
   9   4   1        3.20        1.35      3.27 o 
  10   4   1       77.37       80.91      7.15 o 
  11   4   1       41.50       42.22      7.27 o 
 -11   5   1       25.48       12.96      8.17 o 
 -10   5   1        4.87        6.63      5.53 o 
  -9   5   1       48.43       49.24      5.98 o 
  -8   5   1       68.37       71.86      3.78 o 
  -7   5   1       98.29      111.11      3.78 o 
  -6   5   1       71.61       63.43      2.44 o 
  -5   5   1       97.82      100.94      2.76 o 
  -4   5   1      264.83      296.26      4.73 o 
  -3   5   1      189.81      170.99      3.37 o 
  -2   5   1      411.05      509.42      7.00 o 
  -1   5   1      621.72      577.40      7.53 o 
   0   5   1     1453.49     1405.02     13.85 o 
   1   5   1       93.20       63.33      1.14 o 
   2   5   1     1309.35     1279.97     13.52 o 
   3   5   1     1806.41     2008.48     21.08 o 
   4   5   1      251.57      241.93      4.19 o 
   5   5   1        1.80        0.55      0.82 o 
   6   5   1      485.09      460.93      9.58 o 
   7   5   1     1364.71     1422.61     31.18 o 
   8   5   1      392.23      399.70     13.00 o 
   9   5   1       34.22       31.31      3.81 o 
  10   5   1       32.10       31.14      6.89 o 
  11   5   1       34.30       37.48      9.80 o 
 -10   6   1        0.95        8.58      6.36 o 
  -9   6   1       42.39       43.39      5.46 o 
  -8   6   1      120.94      119.21      4.33 o 
  -7   6   1       35.36       39.00      2.71 o 
  -6   6   1      611.36      605.18     10.61 o 
  -5   6   1       44.16       48.52      2.19 o 
  -4   6   1      184.99      189.90      3.86 o 
  -3   6   1      116.34       87.53      2.49 o 
  -2   6   1      457.53      495.35      6.92 o 
  -1   6   1      112.86       97.73      2.20 o 
   0   6   1     5083.46     5400.36     51.67 o 
   1   6   1       20.52       22.57      0.82 o 
   2   6   1       51.70       45.80      1.12 o 
   3   6   1      272.20      264.84      3.61 o 
   4   6   1      848.75      881.24     15.77 o 
   5   6   1       23.55       19.52      1.38 o 
   6   6   1      147.84      123.63      4.09 o 
   7   6   1       23.63       14.39      2.98 o 
   8   6   1       19.85       18.45      3.79 o 
   9   6   1       33.83       36.01      5.46 o 
  10   6   1        8.39        7.17      5.24 o 
 -10   7   1       72.96       47.44      9.43 o 
  -9   7   1       96.59       87.60      9.05 o 
  -8   7   1       96.60      120.66      5.16 o 
  -7   7   1      343.82      363.27      7.87 o 
  -6   7   1       11.35       17.96      2.17 o 
  -5   7   1      126.58      133.62      3.82 o 
  -4   7   1      469.04      479.17      9.87 o 
  -3   7   1     1933.60     1968.41     33.22 o 
  -2   7   1      120.47      138.38      3.28 o 
  -1   7   1     2853.85     2769.89     35.79 o 
   0   7   1     1331.89     1392.50     13.41 o 
   1   7   1     2921.98     3064.88     31.50 o 
   2   7   1     1723.49     1818.75     18.90 o 
   3   7   1       18.63       15.95      0.82 o 
   4   7   1       31.53       23.36      1.93 o 
   5   7   1       25.30       13.97      1.92 o 
   6   7   1      358.67      345.14     10.63 o 
   7   7   1      103.50       97.86      6.25 o 
   8   7   1       75.25       77.51      5.98 o 
   9   7   1      173.01      173.13      9.29 o 
  10   7   1        4.02        3.58      5.80 o 
 -10   8   1      104.89      104.96     13.06 o 
  -9   8   1       91.91       89.47      9.87 o 
  -8   8   1       10.59       15.81      6.82 o 
  -7   8   1      365.78      403.48      8.98 o 
  -6   8   1       76.68       79.73      3.27 o 
  -5   8   1       46.39       53.46      3.27 o 
  -4   8   1     1427.77     1496.99     26.21 o 
  -3   8   1      212.89      202.33      5.17 o 
  -2   8   1      530.62      554.28      9.76 o 
  -1   8   1      290.84      302.58      5.10 o 
   0   8   1       16.34       10.63      1.08 o 
   1   8   1      109.66       99.25      2.15 o 
   2   8   1       78.96       63.25      1.90 o 
   3   8   1        8.34        6.82      0.82 o 
   4   8   1      145.80      142.18      4.93 o 
   5   8   1      606.09      610.20     14.21 o 
   6   8   1        2.96        0.00      2.73 o 
   7   8   1       75.49       72.68      6.54 o 
   8   8   1      329.38      377.55     14.18 o 
   9   8   1       45.16       32.87      5.20 o 
  10   8   1        2.32       10.77      7.73 o 
  -9   9   1       76.88       75.85      9.89 o 
  -8   9   1      239.39      250.28     13.94 o 
  -7   9   1       23.91       16.35      3.54 o 
  -6   9   1      363.07      405.81      9.55 o 
  -5   9   1      128.97      113.44      4.63 o 
  -4   9   1      132.27      109.05      4.63 o 
  -3   9   1      523.57      530.71     11.15 o 
  -2   9   1      621.74      619.92     11.08 o 
  -1   9   1      553.75      555.06      8.58 o 
   0   9   1      649.64      671.28      9.53 o 
   1   9   1      622.33      614.19      9.92 o 
   2   9   1        0.50        1.89      1.35 o 
   3   9   1       72.31       73.96      2.17 o 
   4   9   1        7.06        7.91      2.46 o 
   5   9   1       70.37       57.61      4.09 o 
   6   9   1     2514.89     2827.06     78.29 o 
   7   9   1       56.87       65.72      6.55 o 
   8   9   1       27.20       27.04      5.74 o 
   9   9   1       46.08       40.01      7.94 o 
  -9  10   1       13.02       12.33      7.42 o 
  -8  10   1        3.54       13.68      5.74 o 
  -7  10   1      121.33      130.01      8.20 o 
  -6  10   1      109.07      116.37      6.01 o 
  -5  10   1      424.08      470.48     12.03 o 
  -4  10   1      727.91      796.25     18.01 o 
  -3  10   1        0.90        0.82      2.44 o 
  -2  10   1      720.38      742.64     13.27 o 
  -1  10   1       59.65       60.75      2.96 o 
   0  10   1      109.10      105.71      3.20 o 
   1  10   1      576.91      546.28      9.93 o 
   2  10   1      328.19      307.29      6.49 o 
   3  10   1     1603.28     1709.84     32.11 o 
   4  10   1       24.72       19.66      3.00 o 
   5  10   1        4.37        8.21      3.82 o 
   6  10   1       36.74       34.98      5.19 o 
   7  10   1        2.53        3.82      4.92 o 
   8  10   1       81.52       81.36      8.74 o 
   9  10   1      185.32      200.26     15.30 o 
  -8  11   1        9.64       12.26      7.37 o 
  -7  11   1      201.31      230.22     12.84 o 
  -6  11   1      135.75      137.08      6.56 o 
  -5  11   1      336.40      342.44     10.41 o 
  -4  11   1      124.66      144.91      6.58 o 
  -3  11   1       49.29       58.23      4.11 o 
  -2  11   1       19.22       17.43      2.73 o 
  -1  11   1      134.67      146.60      4.60 o 
   0  11   1      147.65      127.27      4.29 o 
   1  11   1      296.03      281.62      6.76 o 
   2  11   1       83.71       67.20      4.09 o 
   3  11   1      667.85      689.15     17.22 o 
   4  11   1      455.45      456.62     11.49 o 
   5  11   1        2.92        7.12      3.01 o 
   6  11   1       67.89       68.39      6.83 o 
   7  11   1      136.78      147.61     11.45 o 
   8  11   1       59.63       48.40      8.17 o 
  -7  12   1       15.25        7.34      7.34 o 
  -6  12   1       51.96       50.80      8.20 o 
  -5  12   1        0.91        0.00      4.12 o 
  -4  12   1       47.39       51.95      4.96 o 
  -3  12   1      162.12      163.62      6.32 o 
  -2  12   1      149.29      170.53      6.59 o 
  -1  12   1       54.41       58.65      4.94 o 
   0  12   1       59.61       54.04      3.28 o 
   1  12   1       24.22       18.33      2.74 o 
   2  12   1      136.22      104.80      4.66 o 
   3  12   1      879.08      955.98     24.18 o 
   4  12   1        5.98        2.20      3.30 o 
   5  12   1       50.18       42.22      5.48 o 
   6  12   1        2.05        1.11      4.92 o 
   7  12   1       76.98       71.33      9.49 o 
  -7  13   1        1.52        0.00      7.76 o 
  -6  13   1        1.24        0.00      6.76 o 
  -5  13   1        2.99        2.19      4.36 o 
  -4  13   1      298.71      386.67     13.47 o 
  -3  13   1       27.55       39.45      5.24 o 
  -2  13   1        4.46        5.81      4.15 o 
  -1  13   1      337.07      372.19     15.50 o 
   0  13   1      445.21      438.78     12.18 o 
   1  13   1       10.45        7.19      3.04 o 
   2  13   1       19.18        8.57      3.04 o 
   3  13   1       14.58        9.66      3.31 o 
   4  13   1       17.28       15.94      4.67 o 
   5  13   1        0.21        0.00      4.65 o 
   6  13   1       14.74        4.32      4.87 o 
   7  13   1        3.63        3.45      5.34 o 
  -6  14   1       54.19       65.83     10.04 o 
  -5  14   1       82.81       80.84      9.14 o 
  -4  14   1      274.33      330.92     15.50 o 
  -3  14   1      221.77      231.84     11.25 o 
  -2  14   1        5.86        5.80      5.53 o 
  -1  14   1       43.19       62.40      8.04 o 
   0  14   1       19.44       13.08      4.45 o 
   1  14   1       18.56       13.88      4.43 o 
   2  14   1       17.07        9.39      3.58 o 
   3  14   1        1.37        1.11      3.30 o 
   4  14   1       15.00       13.87      6.25 o 
   5  14   1      126.05      120.77      8.87 o 
   6  14   1        2.87        4.76      4.76 o 
  -4  15   1       50.75       47.27     13.47 o 
  -3  15   1       12.26       27.60      8.85 o 
  -2  15   1        4.40        7.59      9.75 o 
  -1  15   1       30.74       43.94      8.20 o 
   0  15   1        6.59        7.67      5.48 o 
   1  15   1       71.25       59.02      7.10 o 
   2  15   1        7.53        4.33      4.60 o 
   3  15   1        7.12        1.88      5.63 o 
   4  15   1      194.98      177.63     11.08 o 
  -2  16   1       22.55       11.88     17.05 o 
  -1  16   1       12.47       19.04      9.14 o 
   0  16   1       13.65       10.23      6.02 o 
   1  16   1      102.85       90.37      8.10 o 
   2  16   1        3.87        0.00      5.17 o 
   0   0   2     1207.99     1279.17     15.80 o 
   2   0   2     1872.93     1748.17     21.13 o 
   3   0   2    14737.55    14544.61    331.59 o 
   4   0   2      261.86      265.81      3.62 o 
   5   0   2       19.29       24.62      1.36 o 
   6   0   2       71.04       69.76      2.42 o 
   7   0   2     1255.42     1381.63     22.19 o 
   8   0   2     1921.26     2030.93     36.68 o 
   9   0   2       32.98       37.92      4.60 o 
  10   0   2      553.80      575.90     20.39 o 
  11   0   2        3.84        6.15      6.44 o 
 -11   1   2        3.22        0.85      6.78 o 
 -10   1   2      241.78      229.54     10.73 o 
  -9   1   2        1.17        0.00      2.70 o 
  -8   1   2      253.49      284.41      5.85 o 
  -7   1   2       74.46       72.61      2.67 o 
  -6   1   2       40.01       38.37      1.62 o 
  -5   1   2     1314.38     1254.58     15.29 o 
  -4   1   2      222.08      205.91      3.05 o 
  -3   1   2     3245.77     3280.02     41.61 o 
  -2   1   2     2333.36     2215.39     28.54 o 
  -1   1   2     1593.40     1572.50     19.62 o 
   0   1   2       25.68       27.85      0.63 o 
   1   1   2      752.98      749.31     10.40 o 
   2   1   2     4811.39     4863.03     68.95 o 
   3   1   2      242.80      229.85      3.17 o 
   4   1   2      899.94      936.02     11.27 o 
   5   1   2       28.29       24.00      1.38 o 
   6   1   2      265.03      249.53      4.89 o 
   7   1   2       14.62       19.35      1.89 o 
   8   1   2        3.52        3.22      1.89 o 
   9   1   2      127.52      121.38      5.43 o 
  10   1   2       27.09       14.86      4.39 o 
  11   1   2       68.67       72.07      9.23 o 
 -11   2   2       25.60       27.62      7.88 o 
 -10   2   2      157.64      168.98      9.63 o 
  -9   2   2       23.86       25.37      3.24 o 
  -8   2   2      439.14      427.90     10.16 o 
  -7   2   2      363.96      357.70      6.95 o 
  -6   2   2      860.20      865.50     12.69 o 
  -5   2   2      141.81      147.81      3.30 o 
  -4   2   2      550.12      491.27      6.42 o 
  -3   2   2      502.29      508.90      6.27 o 
  -2   2   2     1176.70     1035.77     12.13 o 
   0   2   2      441.86      443.87      5.43 o 
   1   2   2      926.76      837.57      9.02 o 
   2   2   2     2378.34     2358.44     31.55 o 
   3   2   2      179.49      151.63      2.32 o 
   4   2   2     2994.72     3243.62     38.17 o 
   5   2   2     5161.54     5522.27     73.17 o 
   6   2   2      690.38      681.32     12.54 o 
   7   2   2      160.88      171.36      6.21 o 
   8   2   2      117.33      127.39      4.86 o 
   9   2   2      369.66      395.42      9.50 o 
  10   2   2       63.71       62.69      6.32 o 
  11   2   2        3.31        0.84      5.30 o 
 -11   3   2        7.40        0.00      8.17 o 
 -10   3   2       19.76       16.24      6.89 o 
  -9   3   2       43.32       40.32      2.97 o 
  -8   3   2       95.48       89.84      3.22 o 
  -7   3   2       32.27       37.58      1.88 o 
  -6   3   2      734.59      773.44     11.65 o 
  -5   3   2      577.44      582.77      8.25 o 
  -4   3   2       75.49       55.62      1.39 o 
  -3   3   2      532.57      510.55      6.24 o 
  -2   3   2     8002.22     7852.13    120.20 o 
  -1   3   2      534.79      530.53      6.29 o 
   0   3   2     9608.69     9785.12    136.49 o 
   1   3   2     3544.92     3756.20     40.80 o 
   2   3   2       21.73       20.69      0.88 o 
   3   3   2     1265.22     1352.24     17.53 o 
   4   3   2      294.10      295.25      4.25 o 
   5   3   2      872.92      826.74     12.49 o 
   6   3   2     1011.50     1065.33     18.33 o 
   7   3   2      573.71      604.30     11.10 o 
   8   3   2      139.61      136.66      4.59 o 
   9   3   2      797.35      887.04     20.64 o 
  10   3   2       10.62       12.10      4.96 o 
  11   3   2       14.53        9.22      6.14 o 
 -11   4   2       19.57       24.82      9.87 o 
 -10   4   2       79.26       73.96      7.71 o 
  -9   4   2       47.10       55.89      5.70 o 
  -8   4   2       54.81       43.87      2.70 o 
  -7   4   2        3.21        2.16      1.09 o 
  -6   4   2       43.13       54.28      1.90 o 
  -5   4   2      144.54      166.53      3.57 o 
  -4   4   2      417.89      429.19      6.12 o 
  -3   4   2      194.70      181.29      3.10 o 
  -2   4   2      277.33      315.65      4.25 o 
  -1   4   2      420.92      400.93      5.36 o 
   0   4   2        2.99        2.84      0.57 o 
   1   4   2      617.16      652.95      6.31 o 
   2   4   2      623.01      629.73      8.03 o 
   3   4   2      811.06      829.04     11.68 o 
   4   4   2       11.41       10.12      0.55 o 
   5   4   2      734.46      744.10     11.64 o 
   6   4   2      796.50      852.81     14.51 o 
   7   4   2      589.63      617.25     13.58 o 
   8   4   2       59.98       58.48      3.79 o 
   9   4   2       27.70       20.94      3.81 o 
  10   4   2       56.92       53.65      6.32 o 
  11   4   2        2.89        8.92      6.41 o 
 -11   5   2        8.57        9.60     11.01 o 
 -10   5   2        3.70        7.74      9.94 o 
  -9   5   2       10.42       10.34      4.09 o 
  -8   5   2      120.80      132.56      4.32 o 
  -7   5   2      174.42      151.99      4.30 o 
  -6   5   2      251.67      273.26      5.16 o 
  -5   5   2      369.46      380.13      5.75 o 
  -4   5   2      114.33       90.30      1.95 o 
  -3   5   2      715.27      722.12      9.22 o 
  -2   5   2      256.91      232.08      3.62 o 
  -1   5   2     1593.17     1591.44     19.17 o 
   0   5   2     2493.82     2581.08     25.25 o 
   1   5   2     4564.78     4781.27     46.06 o 
   2   5   2       57.58       52.20      1.14 o 
   3   5   2       26.12       23.63      1.14 o 
   4   5   2       31.87       33.50      1.39 o 
   5   5   2      607.12      579.94     13.00 o 
   6   5   2      278.60      278.99      6.01 o 
   7   5   2      172.52      182.83      5.44 o 
   8   5   2      169.06      172.23      7.33 o 
   9   5   2       15.77       14.99      3.81 o 
  10   5   2       99.24       78.21      7.16 o 
  11   5   2        7.67       11.98      7.53 o 
 -10   6   2        3.71        0.84      7.20 o 
  -9   6   2       46.16       52.44      5.74 o 
  -8   6   2      992.58     1050.39     27.89 o 
  -7   6   2       13.15       11.91      1.90 o 
  -6   6   2       40.25       38.03      2.17 o 
  -5   6   2      129.75      138.94      3.82 o 
  -4   6   2     1915.17     2025.19     27.26 o 
  -3   6   2      911.83      987.19     14.92 o 
  -2   6   2      709.08      590.17      7.71 o 
  -1   6   2     1369.46     1416.84     17.26 o 
   0   6   2       44.05       58.50      1.36 o 
   1   6   2       81.05       93.15      1.66 o 
   2   6   2      641.62      719.91      7.50 o 
   3   6   2       91.41       80.06      1.95 o 
   4   6   2      117.51      126.55      3.04 o 
   5   6   2      113.87       94.36      2.47 o 
   6   6   2      206.89      218.27      7.39 o 
   7   6   2     1086.23     1201.69     28.81 o 
   8   6   2      318.55      336.67     11.68 o 
   9   6   2       77.74       70.72      6.28 o 
  10   6   2      587.98      736.40     24.24 o 
 -10   7   2       32.67       12.50      7.52 o 
  -9   7   2       45.95       46.30      7.40 o 
  -8   7   2        9.23        9.23      3.81 o 
  -7   7   2       49.34       49.61      2.71 o 
  -6   7   2       23.25       23.09      2.17 o 
  -5   7   2       21.48       22.36      1.65 o 
  -4   7   2     1075.22     1163.98     18.34 o 
  -3   7   2        5.54        5.75      1.65 o 
  -2   7   2      215.43      196.64      3.82 o 
  -1   7   2       54.63       52.57      1.90 o 
   0   7   2      279.07      310.43      3.75 o 
   1   7   2     6304.58     6757.88     67.35 o 
   2   7   2     1129.20     1156.57     12.60 o 
   3   7   2      469.53      515.40      7.70 o 
   4   7   2      319.80      344.19      6.32 o 
   5   7   2        6.84        6.85      1.36 o 
   6   7   2      848.43      968.17     28.10 o 
   7   7   2      104.98      102.32      5.44 o 
   8   7   2      240.41      218.06      9.79 o 
   9   7   2       55.49       44.31      5.47 o 
  10   7   2      120.40      119.92      9.92 o 
 -10   8   2        8.52        3.89      7.52 o 
  -9   8   2      207.75      217.39     14.56 o 
  -8   8   2       24.37       19.36      6.55 o 
  -7   8   2        4.90        1.90      2.17 o 
  -6   8   2     1005.77     1088.65     20.94 o 
  -5   8   2      147.26      150.41      5.46 o 
  -4   8   2     1381.73     1455.51     28.91 o 
  -3   8   2      234.24      243.05      6.27 o 
  -2   8   2     1467.41     1551.97     20.61 o 
  -1   8   2      204.75      178.34      3.76 o 
   0   8   2      539.78      539.56      7.17 o 
   1   8   2      791.09      807.65     11.02 o 
   2   8   2      311.78      342.77      5.70 o 
   3   8   2       16.66       14.75      0.82 o 
   4   8   2        2.73        0.00      1.65 o 
   5   8   2     1693.33     1784.41     40.46 o 
   6   8   2       94.50       87.30      5.73 o 
   7   8   2      333.69      363.18     11.99 o 
   8   8   2       17.21       17.46      4.92 o 
   9   8   2       22.75       23.00      5.20 o 
  10   8   2       42.72       38.27      7.98 o 
  -9   9   2       64.95       68.80      9.36 o 
  -8   9   2      139.34      142.18     10.39 o 
  -7   9   2      305.85      340.48     14.45 o 
  -6   9   2      114.98      122.35      5.46 o 
  -5   9   2        6.87        7.09      3.00 o 
  -4   9   2      499.85      539.38     12.26 o 
  -3   9   2     1036.31     1059.78     20.39 o 
  -2   9   2       10.49       17.03      1.89 o 
  -1   9   2      193.69      186.54      4.29 o 
   0   9   2      253.80      261.86      5.03 o 
   1   9   2       63.12       49.55      2.15 o 
   2   9   2      558.81      566.68      8.92 o 
   3   9   2       60.42       48.13      1.63 o 
   4   9   2       87.88       83.51      4.09 o 
   5   9   2        5.71        2.74      2.19 o 
   6   9   2       13.62        3.82      4.65 o 
   7   9   2      282.11      317.33     12.27 o 
   8   9   2       48.36       34.39      7.64 o 
   9   9   2       48.18       58.55      8.75 o 
  -9  10   2       40.85       51.10      9.89 o 
  -8  10   2      100.47       98.25      9.04 o 
  -7  10   2       22.00       28.13      7.39 o 
  -6  10   2      147.96      159.54      6.83 o 
  -5  10   2       26.96       43.98      4.36 o 
  -4  10   2       75.71       80.54      4.92 o 
  -3  10   2      566.07      620.88     13.07 o 
  -2  10   2      877.07      875.36     14.09 o 
  -1  10   2      378.66      387.48      8.62 o 
   0  10   2       24.70       15.97      1.86 o 
   1  10   2       61.92       57.99      2.69 o 
   2  10   2        0.91        0.00      1.63 o 
   3  10   2      630.65      633.88     13.06 o 
   4  10   2      159.95      137.39      5.19 o 
   5  10   2      505.13      524.31     16.12 o 
   6  10   2      190.84      216.80     10.66 o 
   7  10   2       25.25       21.31      5.74 o 
   8  10   2        9.42        5.17      5.17 o 
   9  10   2       24.83       28.87      6.81 o 
  -8  11   2      122.29      145.44     12.54 o 
  -7  11   2        2.18        5.74      6.28 o 
  -6  11   2        5.85        7.12      6.29 o 
  -5  11   2      193.80      194.83      7.67 o 
  -4  11   2      427.32      469.75     11.24 o 
  -3  11   2      741.56      745.31     18.60 o 
  -2  11   2       89.48       83.45      3.81 o 
  -1  11   2       17.76       19.55      2.44 o 
   0  11   2      125.44      100.12      4.30 o 
   1  11   2       34.39       25.97      2.43 o 
   2  11   2     1162.11     1162.78     27.21 o 
   3  11   2       31.31       32.53      3.28 o 
   4  11   2       46.76       36.71      3.55 o 
   5  11   2       87.24       76.48      5.75 o 
   6  11   2      192.76      225.70     11.76 o 
   7  11   2      142.68      142.59     10.36 o 
   8  11   2        1.96        0.00      5.97 o 
  -7  12   2        9.05        9.77      7.06 o 
  -6  12   2       28.32       26.50      6.83 o 
  -5  12   2      421.74      529.70     15.09 o 
  -4  12   2       76.92       79.47      6.05 o 
  -3  12   2      106.00      118.33      5.78 o 
  -2  12   2       21.56       22.82      4.39 o 
  -1  12   2      480.54      502.21     12.63 o 
   0  12   2       17.37       11.45      2.46 o 
   1  12   2      442.92      438.69     11.22 o 
   2  12   2       40.76       25.53      3.01 o 
   3  12   2      451.49      468.23     13.47 o 
   4  12   2      274.45      273.54      9.08 o 
   5  12   2        2.63        5.20      4.38 o 
   6  12   2      177.57      171.31      9.55 o 
   7  12   2      195.91      179.99     10.56 o 
  -7  13   2       57.65       54.27      9.09 o 
  -6  13   2        7.03        0.00      6.49 o 
  -5  13   2       32.63       29.75      7.37 o 
  -4  13   2      268.58      319.29     11.54 o 
  -3  13   2      104.05      110.66      8.00 o 
  -2  13   2       16.37       22.67      5.81 o 
  -1  13   2      148.60      158.45      6.92 o 
   0  13   2       17.66        7.19      2.77 o 
   1  13   2       61.76       49.21      3.58 o 
   2  13   2      238.51      242.36      8.57 o 
   3  13   2      100.78       95.98      6.07 o 
   4  13   2      152.81      149.68      8.25 o 
   5  13   2       70.87       58.08      6.27 o 
   6  13   2        0.37        0.00      6.19 o 
   7  13   2        4.75        9.56      5.31 o 
  -5  14   2       19.21       17.97      8.31 o 
  -4  14   2       94.51       86.92      8.69 o 
  -3  14   2      106.68      103.07     10.68 o 
  -2  14   2       51.94       60.15      8.00 o 
  -1  14   2        7.59        9.16      8.04 o 
   0  14   2       66.36       55.61      5.02 o 
   1  14   2       41.53       15.53      5.00 o 
   2  14   2        5.92        0.82      4.40 o 
   3  14   2        8.18        4.66      3.84 o 
   4  14   2       95.16       56.47      7.06 o 
   5  14   2      119.58       99.60      8.30 o 
  -4  15   2        0.94       19.75      9.75 o 
  -3  15   2       18.64       11.76      8.03 o 
  -2  15   2       69.82       81.63     11.34 o 
  -1  15   2       17.33       22.32      8.72 o 
   0  15   2       56.92       47.42      7.12 o 
   1  15   2       39.11       32.19      5.73 o 
   2  15   2       14.34        8.94      4.60 o 
   3  15   2       22.09       14.70      7.76 o 
   4  15   2       49.85       45.01      7.63 o 
  -2  16   2       46.51       77.90     12.86 o 
  -1  16   2       17.92       14.01     11.15 o 
   0  16   2        7.72        2.36      4.96 o 
   1  16   2       27.43       28.12      8.07 o 
   2  16   2       28.13       14.95      6.44 o 
 -11   1   3       32.62       29.98      7.08 o 
 -10   1   3      203.28      206.03      8.55 o 
  -9   1   3      105.34      100.09      4.86 o 
  -8   1   3      452.20      445.80      9.05 o 
  -7   1   3      114.32      108.03      3.18 o 
  -6   1   3      427.72      431.31      7.23 o 
  -5   1   3     2710.06     2798.12     36.38 o 
  -4   1   3       83.74       93.18      2.50 o 
  -3   1   3     1041.69      889.91      9.94 o 
  -2   1   3     2790.29     2882.02     34.64 o 
  -1   1   3     2053.03     2019.72     25.96 o 
   1   1   3     1461.48     1582.29     20.83 o 
   2   1   3     3106.00     3006.89     38.57 o 
   3   1   3      423.24      526.12      6.63 o 
   4   1   3     1738.66     1577.16     18.03 o 
   5   1   3     2378.50     2416.36     32.55 o 
   6   1   3     1902.34     1880.79     27.72 o 
   7   1   3      697.11      716.77     13.20 o 
   8   1   3      120.60      115.03      4.30 o 
   9   1   3       38.14       40.22      4.08 o 
  10   1   3        3.03        0.00      5.51 o 
  11   1   3       98.38       90.03     10.03 o 
 -11   2   3      257.14      274.18     17.25 o 
 -10   2   3       48.38       26.48      5.51 o 
  -9   2   3       50.57       31.88      4.59 o 
  -8   2   3       78.68       72.91      3.47 o 
  -7   2   3       33.20       27.75      1.88 o 
  -6   2   3      905.64     1002.85     14.25 o 
  -5   2   3      261.48      262.07      4.36 o 
  -4   2   3       14.48       20.59      0.84 o 
  -3   2   3     1177.08     1171.86     13.91 o 
  -2   2   3     2243.31     2268.95     27.70 o 
  -1   2   3     8814.59     8566.75    119.92 o 
   0   2   3      231.32      218.43      3.32 o 
   1   2   3      750.49      764.70      9.35 o 
   2   2   3      625.68      626.72      8.27 o 
   3   2   3     3488.41     3664.78     45.65 o 
   4   2   3       61.14       52.86      1.70 o 
   5   2   3       96.25       85.67      2.22 o 
   6   2   3        6.80        5.19      1.36 o 
   7   2   3      253.69      254.76      5.95 o 
   8   2   3      689.48      723.56     15.39 o 
   9   2   3       28.92       25.56      2.98 o 
  10   2   3       17.86       16.22      5.51 o 
  11   2   3        1.38        0.00      6.39 o 
 -11   3   3       61.81       47.51      9.90 o 
 -10   3   3       42.43       31.47      4.97 o 
  -9   3   3       14.50       10.83      4.06 o 
  -8   3   3       90.87       81.23      2.94 o 
  -7   3   3      145.23      143.86      3.47 o 
  -6   3   3      185.27      196.57      4.05 o 
  -5   3   3      645.82      653.56      9.59 o 
  -4   3   3      142.83      145.45      3.05 o 
  -3   3   3      882.92      952.43     12.70 o 
  -2   3   3      161.74      132.64      2.29 o 
  -1   3   3     6922.98     6585.08     89.84 o 
   0   3   3       57.39       43.06      0.88 o 
   1   3   3      409.83      452.25      5.31 o 
   2   3   3     8114.54     8489.65    126.63 o 
   3   3   3        1.01        1.73      0.87 o 
   4   3   3     1215.61     1191.90     16.38 o 
   5   3   3      140.06      114.93      3.34 o 
   6   3   3      182.11      220.86      4.93 o 
   7   3   3      206.88      204.52      6.24 o 
   8   3   3      341.12      378.73      8.95 o 
   9   3   3      279.01      268.08      8.71 o 
  10   3   3      260.10      250.35     11.00 o 
  11   3   3       81.39       61.16      6.95 o 
 -11   4   3       12.14        0.00      9.06 o 
 -10   4   3       27.06       18.26      4.99 o 
  -9   4   3        4.68       10.06      3.79 o 
  -8   4   3       32.57       38.47      2.42 o 
  -7   4   3      103.11      101.35      2.96 o 
  -6   4   3       22.28       18.13      1.35 o 
  -5   4   3      168.56      172.17      3.28 o 
  -4   4   3      230.39      228.72      3.32 o 
  -3   4   3     3395.43     3448.74     45.11 o 
  -2   4   3      902.39      934.00     12.40 o 
  -1   4   3      421.13      405.96      5.34 o 
   0   4   3     2480.02     2534.15     26.18 o 
   1   4   3       42.77       39.35      0.87 o 
   2   4   3      273.31      273.75      3.72 o 
   3   4   3       86.70       91.61      2.27 o 
   4   4   3       90.83      114.35      2.24 o 
   5   4   3       74.17       73.46      3.04 o 
   6   4   3        4.94        5.20      2.46 o 
   7   4   3     1466.50     1549.56     32.35 o 
   8   4   3        4.21        3.25      2.44 o 
   9   4   3     1000.50     1175.38     28.34 o 
  10   4   3       91.75       90.53      7.70 o 
  11   4   3      155.76      152.20     11.11 o 
 -11   5   3       49.40       43.36     11.89 o 
 -10   5   3        3.54        9.70      8.04 o 
  -9   5   3      118.59      107.92      6.55 o 
  -8   5   3      479.86      502.68     14.31 o 
  -7   5   3       29.90       28.57      1.62 o 
  -6   5   3      202.98      195.91      4.33 o 
  -5   5   3      357.84      381.34      6.56 o 
  -4   5   3      233.89      230.66      5.24 o 
  -3   5   3       46.12       45.85      1.68 o 
  -2   5   3      115.78      139.43      2.50 o 
  -1   5   3       50.22       38.53      1.38 o 
   0   5   3       59.05       52.75      1.12 o 
   1   5   3       53.26       43.83      1.14 o 
   2   5   3      386.37      380.93      4.79 o 
   3   5   3     1407.26     1535.91     18.55 o 
   4   5   3      334.03      390.82      6.98 o 
   5   5   3      469.81      453.61      9.94 o 
   6   5   3     1974.92     2075.71     49.00 o 
   7   5   3       86.90       93.31      5.44 o 
   8   5   3      127.16      113.85      5.71 o 
   9   5   3       18.34       25.10      4.09 o 
  10   5   3       53.33       38.26      5.51 o 
  11   5   3        1.10        0.00      8.88 o 
 -10   6   3       24.72       33.64     10.29 o 
  -9   6   3       30.47       29.27      6.83 o 
  -8   6   3       57.26       63.95      5.14 o 
  -7   6   3       13.01       15.40      1.89 o 
  -6   6   3      233.60      207.18      4.33 o 
  -5   6   3     1303.40     1389.76     21.00 o 
  -4   6   3       59.98       66.69      2.20 o 
  -3   6   3     1086.31     1018.05     13.50 o 
  -2   6   3       16.68       28.61      1.38 o 
  -1   6   3      186.09      175.30      3.28 o 
   0   6   3      385.03      407.21      4.62 o 
   1   6   3       31.04       30.03      1.11 o 
   2   6   3     1389.46     1431.37     14.43 o 
   3   6   3       22.80       24.42      1.68 o 
   4   6   3      587.54      572.89      9.96 o 
   5   6   3       36.85       30.53      1.38 o 
   6   6   3       10.21       10.39      2.46 o 
   7   6   3       78.62       78.41      4.63 o 
   8   6   3      308.37      302.61     10.61 o 
   9   6   3        2.12        0.00      3.54 o 
  10   6   3       42.57       43.20      6.88 o 
 -10   7   3      118.66      121.20     11.69 o 
  -9   7   3       51.18       48.03      7.42 o 
  -8   7   3      170.09      171.04     10.06 o 
  -7   7   3      147.91      162.37      4.60 o 
  -6   7   3       24.78       24.15      2.17 o 
  -5   7   3      388.03      397.14      7.90 o 
  -4   7   3      559.61      652.58     12.03 o 
  -3   7   3     1334.09     1398.36     19.15 o 
  -2   7   3      197.79      201.77      4.09 o 
  -1   7   3     1811.73     1643.77     22.48 o 
   0   7   3        0.57        0.00      0.81 o 
   1   7   3      206.74      217.35      2.98 o 
   2   7   3        5.66        4.38      0.82 o 
   3   7   3      704.63      753.62     12.64 o 
   4   7   3      174.89      164.63      4.39 o 
   5   7   3      404.23      404.27      7.96 o 
   6   7   3      131.07      125.09      6.28 o 
   7   7   3      106.61       93.45      6.00 o 
   8   7   3       21.91       17.99      4.35 o 
   9   7   3       26.79       30.63      5.47 o 
  10   7   3       59.98       71.49      8.25 o 
 -10   8   3       41.75       28.46     10.03 o 
  -9   8   3        3.24        8.27      7.16 o 
  -8   8   3       23.26       19.11      6.27 o 
  -7   8   3       17.30       21.21      5.16 o 
  -6   8   3      295.38      332.50      8.17 o 
  -5   8   3      864.30      918.11     17.15 o 
  -4   8   3       25.99       26.72      2.46 o 
  -3   8   3      628.56      595.14     10.07 o 
  -2   8   3       18.01       19.79      1.90 o 
  -1   8   3      228.17      229.50      5.38 o 
   0   8   3      120.71      100.66      2.39 o 
   1   8   3       10.23        9.40      1.34 o 
   2   8   3       29.77       28.75      1.35 o 
   3   8   3       40.58       39.01      2.46 o 
   4   8   3      145.32      140.86      3.82 o 
   5   8   3       16.53        8.47      2.19 o 
   6   8   3      158.28      164.91      7.64 o 
   7   8   3        6.67        1.11      3.27 o 
   8   8   3      138.32      131.24      7.63 o 
   9   8   3        1.63        2.46      5.19 o 
  10   8   3       53.92       71.84      9.60 o 
  -9   9   3       52.03       23.16      9.65 o 
  -8   9   3      729.52      829.51     32.02 o 
  -7   9   3      240.45      244.93     12.83 o 
  -6   9   3      169.99      175.51      6.55 o 
  -5   9   3       60.31       69.24      4.35 o 
  -4   9   3      482.98      554.88     11.44 o 
  -3   9   3      901.03      872.84     16.04 o 
  -2   9   3      245.72      235.99      5.95 o 
  -1   9   3      814.51      855.43     15.06 o 
   0   9   3       33.43       29.42      1.86 o 
   1   9   3        8.21        2.15      1.34 o 
   2   9   3       77.31       65.65      2.16 o 
   3   9   3      497.07      447.19      8.71 o 
   4   9   3      801.27      797.46     15.56 o 
   5   9   3      135.56      124.37      5.47 o 
   6   9   3       52.45       53.28      5.74 o 
   7   9   3       45.45       33.32      4.92 o 
   8   9   3      140.03      140.28     10.10 o 
   9   9   3      113.32      110.26     10.37 o 
  -9  10   3        6.22        8.81      7.70 o 
  -8  10   3       22.29       35.05      8.23 o 
  -7  10   3       93.89       80.64      8.21 o 
  -6  10   3       15.88       14.76      4.65 o 
  -5  10   3      504.68      559.82     13.94 o 
  -4  10   3      721.88      774.20     17.49 o 
  -3  10   3      717.12      829.11     17.45 o 
  -2  10   3      241.16      263.52      6.52 o 
  -1  10   3        4.94        9.99      1.89 o 
   0  10   3     1111.62     1132.06     19.70 o 
   1  10   3        4.83        1.89      1.89 o 
   2  10   3      166.50      152.92      5.14 o 
   3  10   3      891.45      960.74     18.78 o 
   4  10   3      280.20      271.69      8.21 o 
   5  10   3       44.97       35.59      4.11 o 
   6  10   3      699.09      771.97     24.89 o 
   7  10   3        5.54        0.00      5.19 o 
   8  10   3        2.09        0.00      5.73 o 
   9  10   3        6.34       12.20      7.87 o 
  -8  11   3        6.26        1.92      7.37 o 
  -7  11   3        0.19        0.82      5.74 o 
  -6  11   3       83.95       73.36      7.66 o 
  -5  11   3       32.18       27.97      4.12 o 
  -4  11   3       87.87      101.48      5.48 o 
  -3  11   3      185.18      189.02      9.32 o 
  -2  11   3       97.02       88.24      4.36 o 
  -1  11   3       44.21       35.65      3.27 o 
   0  11   3        0.75        0.27      2.16 o 
   1  11   3      157.56      176.86      6.51 o 
   2  11   3        9.13       12.81      2.73 o 
   3  11   3      218.72      194.78      6.56 o 
   4  11   3      111.88       90.77      4.94 o 
   5  11   3       66.30       44.14      5.20 o 
   6  11   3       34.47       20.80      4.65 o 
   7  11   3      121.33      115.19     10.07 o 
   8  11   3       19.13        5.95      7.30 o 
  -7  12   3      149.89      141.17     11.95 o 
  -6  12   3      130.17      140.35     11.20 o 
  -5  12   3      108.58      118.78      6.59 o 
  -4  12   3       63.85       53.93      6.61 o 
  -3  12   3      125.16      128.64      8.27 o 
  -2  12   3      109.82      117.31      5.23 o 
  -1  12   3       36.71       37.41      3.85 o 
   0  12   3      278.34      267.89      7.64 o 
   1  12   3      399.77      388.47      9.86 o 
   2  12   3      179.58      172.22      6.59 o 
   3  12   3       50.48       41.81      4.39 o 
   4  12   3      250.55      252.46      9.09 o 
   5  12   3      104.27       99.24      7.13 o 
   6  12   3       70.47       76.01      7.08 o 
   7  12   3        1.23        0.00      4.59 o 
  -6  13   3        6.34        1.35      6.48 o 
  -5  13   3        5.92        5.73      5.73 o 
  -4  13   3       70.79       62.34      7.69 o 
  -3  13   3        9.30       14.08      5.80 o 
  -2  13   3      194.72      196.54      9.15 o 
  -1  13   3      445.73      504.73     14.70 o 
   0  13   3        4.30        4.16      3.59 o 
   1  13   3       31.44       21.04      3.32 o 
   2  13   3       54.34       50.86      4.15 o 
   3  13   3        6.87        7.17      3.86 o 
   4  13   3        4.39        3.30      3.84 o 
   5  13   3        1.30        0.00      4.35 o 
   6  13   3       10.56        0.27      6.45 o 
  -5  14   3        1.48        6.42      6.42 o 
  -4  14   3       45.27       38.74      8.68 o 
  -3  14   3        2.48        3.00      5.20 o 
  -2  14   3       48.68       54.01      7.44 o 
  -1  14   3       31.68       43.22      5.81 o 
   0  14   3       27.06       23.90      4.18 o 
   1  14   3      505.88      516.62     15.78 o 
   2  14   3      203.73      217.76      9.92 o 
   3  14   3      302.29      309.53     12.87 o 
   4  14   3        9.15        2.97      4.32 o 
   5  14   3        7.74        7.46      6.93 o 
  -4  15   3        8.81       18.07      8.11 o 
  -3  15   3      263.00      298.60     22.36 o 
  -2  15   3       71.50       86.68     11.85 o 
  -1  15   3        4.14        0.00      8.68 o 
   0  15   3        1.79        8.75      6.28 o 
   1  15   3        4.81        0.00      6.25 o 
   2  15   3       13.91        0.00      5.94 o 
   3  15   3        5.73        0.00      9.05 o 
   4  15   3      112.42      114.38     13.88 o 
  -1  16   3        7.89        4.38     11.83 o 
   0  16   3      154.84      149.19     11.96 o 
   1  16   3       19.78       18.63      6.46 o 
   0   0   4       78.26       69.94      1.53 o 
   1   0   4     1453.95     1376.79     18.14 o 
   2   0   4     2246.58     2239.39     29.66 o 
   3   0   4    13674.17    13409.24    273.43 o 
   4   0   4     2586.45     2702.02     39.05 o 
   5   0   4      246.55      224.21      4.38 o 
   6   0   4      367.80      365.70      7.30 o 
   7   0   4      952.82      960.04     18.82 o 
   8   0   4       45.76       44.52      3.24 o 
   9   0   4        4.93        0.00      4.09 o 
  10   0   4      156.90      187.01     11.88 o 
  11   0   4      112.06      103.44     10.57 o 
 -11   1   4      181.48      151.81     10.78 o 
 -10   1   4        6.12        5.54      4.15 o 
  -9   1   4      219.23      210.82      8.11 o 
  -8   1   4        4.42        2.40      2.13 o 
  -7   1   4      509.77      537.42      7.96 o 
  -6   1   4       22.89       14.66      1.34 o 
  -5   1   4      231.38      189.97      2.97 o 
  -4   1   4        2.58        0.00      0.54 o 
  -3   1   4      516.48      511.66      5.92 o 
  -2   1   4      936.60      952.36     11.88 o 
  -1   1   4     4221.90     4196.83     54.94 o 
   0   1   4      147.43      146.87      2.46 o 
   1   1   4       84.41       83.55      1.52 o 
   2   1   4       70.50       67.72      1.48 o 
   3   1   4      958.97     1020.42     12.67 o 
   4   1   4       75.65       81.26      1.69 o 
   5   1   4      128.15      118.31      2.49 o 
   6   1   4      140.64      107.96      3.27 o 
   7   1   4       22.37       20.53      2.16 o 
   8   1   4        4.06        6.49      2.16 o 
   9   1   4       13.66        7.09      5.17 o 
  10   1   4       34.71       15.71      5.80 o 
  11   1   4        1.50       12.22      6.66 o 
 -11   2   4       10.09        4.53      6.81 o 
 -10   2   4        3.34        3.58      5.26 o 
  -9   2   4      204.00      183.24      7.03 o 
  -8   2   4       15.00       11.48      2.40 o 
  -7   2   4     2944.67     2896.17     46.07 o 
  -6   2   4      947.19      987.27     15.02 o 
  -5   2   4      451.07      544.37      6.79 o 
  -4   2   4     1526.36     1470.78     20.74 o 
  -3   2   4       15.59       22.56      0.85 o 
  -2   2   4     2124.61     2262.45     25.86 o 
  -1   2   4      745.06      666.56      7.87 o 
   0   2   4      124.67      137.89      2.10 o 
   1   2   4     1003.63      977.21     15.30 o 
   2   2   4      727.32      721.85      9.73 o 
   3   2   4    10881.22    11449.74    151.26 o 
   4   2   4        7.77        6.21      0.85 o 
   5   2   4      319.82      379.72      6.36 o 
   6   2   4      758.19      765.86     15.56 o 
   7   2   4     2216.77     2303.38     40.92 o 
   8   2   4      179.83      199.10      6.22 o 
   9   2   4      157.25      156.49      7.63 o 
  10   2   4       38.89       40.49      6.89 o 
  11   2   4       29.14       20.24      8.04 o 
 -11   3   4       52.04       24.68      7.37 o 
 -10   3   4        0.42        0.00      4.99 o 
  -9   3   4      137.35      150.05      7.59 o 
  -8   3   4        2.23        4.83      1.34 o 
  -7   3   4      358.00      356.29      6.69 o 
  -6   3   4      246.03      261.85      4.30 o 
  -5   3   4      875.43      881.13     11.17 o 
  -4   3   4     5132.03     5442.08     79.90 o 
  -3   3   4     1337.20     1392.36     17.69 o 
  -2   3   4      148.32      145.36      2.27 o 
  -1   3   4      792.18      750.11      8.85 o 
   0   3   4      650.45      617.74      7.59 o 
   1   3   4     1198.35     1288.96     16.72 o 
   2   3   4       53.11       45.96      1.18 o 
   3   3   4       52.19       36.40      1.43 o 
   4   3   4       14.47       10.13      0.85 o 
   5   3   4      134.46      135.05      3.32 o 
   6   3   4      108.93      113.07      3.84 o 
   7   3   4      158.49      158.17      5.16 o 
   8   3   4       93.30       88.48      4.33 o 
   9   3   4       27.50       25.91      3.82 o 
  10   3   4      136.36      115.87      8.27 o 
  11   3   4       45.53       46.80      9.15 o 
 -11   4   4        5.48       10.21      8.52 o 
 -10   4   4        0.88        5.55      6.66 o 
  -9   4   4      696.69      786.17     23.13 o 
  -8   4   4       24.63       15.87      3.49 o 
  -7   4   4      280.79      268.23      5.37 o 
  -6   4   4      428.41      448.51      7.54 o 
  -5   4   4      114.10      147.18      3.27 o 
  -4   4   4      570.80      580.02      8.55 o 
  -3   4   4       36.01       23.68      1.12 o 
  -2   4   4       55.82       52.45      1.96 o 
  -1   4   4     3511.96     3622.05     43.47 o 
   0   4   4     2222.65     2297.20     26.13 o 
   1   4   4     1827.51     1864.47     20.06 o 
   2   4   4        5.03        6.29      0.87 o 
   3   4   4      621.33      595.20      8.23 o 
   4   4   4       65.25       47.95      1.69 o 
   5   4   4      449.75      416.74      8.87 o 
   6   4   4       68.90       81.92      4.38 o 
   7   4   4      114.79      124.67      5.17 o 
   8   4   4       44.80       51.12      3.81 o 
   9   4   4       81.71       76.18      5.19 o 
  10   4   4        2.87        7.98      5.21 o 
  11   4   4        1.74        0.00      6.35 o 
 -11   5   4       25.65       33.83     10.51 o 
 -10   5   4       39.62       27.80      6.68 o 
  -9   5   4       13.69       17.20      4.36 o 
  -8   5   4        9.70        5.94      3.49 o 
  -7   5   4        4.15        3.24      1.09 o 
  -6   5   4        3.48        1.63      1.09 o 
  -5   5   4      654.52      717.79     11.17 o 
  -4   5   4       50.69       48.90      1.65 o 
  -3   5   4       57.43       55.88      2.49 o 
  -2   5   4      402.10      391.68      6.09 o 
  -1   5   4       10.06       12.16      1.12 o 
   0   5   4     1512.72     1629.53     16.62 o 
   1   5   4        3.56        3.64      0.55 o 
   2   5   4       19.04        7.30      0.55 o 
   3   5   4       18.58       16.82      1.41 o 
   4   5   4       55.97       52.62      1.95 o 
   5   5   4        2.40        0.82      1.66 o 
   6   5   4       31.40       18.07      2.46 o 
   7   5   4     1310.42     1335.63     34.61 o 
   8   5   4       61.24       44.92      4.35 o 
   9   5   4      272.00      289.64      9.58 o 
  10   5   4       32.48       31.61      6.61 o 
 -10   6   4      214.84      249.73     18.67 o 
  -9   6   4       72.44       82.47      8.50 o 
  -8   6   4      295.13      281.51     10.57 o 
  -7   6   4     1513.62     1610.66     30.27 o 
  -6   6   4      435.39      470.32      8.95 o 
  -5   6   4       78.44       95.24      2.98 o 
  -4   6   4      649.09      656.67     12.05 o 
  -3   6   4      265.11      222.10      4.66 o 
  -2   6   4      690.79      780.28     11.25 o 
  -1   6   4      332.70      355.39      5.73 o 
   0   6   4     9495.74    10111.60    131.70 o 
   1   6   4     1656.91     1838.46     17.87 o 
   2   6   4     1101.93     1213.99     13.01 o 
   3   6   4      281.88      238.62      4.16 o 
   4   6   4      278.21      228.84      5.24 o 
   5   6   4      327.25      322.57      6.05 o 
   6   6   4      266.80      238.83      7.93 o 
   7   6   4      125.25      121.61      6.27 o 
   8   6   4       94.64       91.58      6.55 o 
   9   6   4      199.76      186.74      8.75 o 
  10   6   4      393.31      455.27     25.26 o 
 -10   7   4        2.71        0.00      6.71 o 
  -9   7   4      232.56      256.29     16.21 o 
  -8   7   4        8.00       10.88      4.63 o 
  -7   7   4       84.25       88.13      6.24 o 
  -6   7   4        5.58        2.71      1.63 o 
  -5   7   4        1.73        0.00      1.36 o 
  -4   7   4      210.17      238.65      5.17 o 
  -3   7   4       65.16       57.59      2.74 o 
  -2   7   4       12.51       17.15      1.36 o 
  -1   7   4       17.67       17.86      1.63 o 
   0   7   4      606.11      575.42      8.04 o 
   1   7   4        1.91        0.00      0.81 o 
   2   7   4      205.36      191.04      3.54 o 
   3   7   4      658.38      631.60     10.43 o 
   4   7   4      115.12      104.08      3.57 o 
   5   7   4       17.08       11.78      1.65 o 
   6   7   4      286.43      260.24      8.21 o 
   7   7   4      141.40      139.14      7.09 o 
   8   7   4        0.95        0.00      3.28 o 
   9   7   4      304.75      316.60     14.22 o 
  10   7   4      184.87      202.46     12.89 o 
 -10   8   4        6.77        5.60      7.81 o 
  -9   8   4      440.10      463.51     25.66 o 
  -8   8   4       29.45       28.41      6.83 o 
  -7   8   4      470.93      491.09     14.96 o 
  -6   8   4       77.58       81.56      4.08 o 
  -5   8   4      177.28      177.16      5.17 o 
  -4   8   4      863.64      873.40     15.26 o 
  -3   8   4      485.79      479.89      9.53 o 
  -2   8   4      662.37      647.95     10.30 o 
  -1   8   4       69.18       66.77      2.70 o 
   0   8   4      543.88      550.91      8.50 o 
   1   8   4      463.90      455.80      6.98 o 
   2   8   4       53.99       45.28      1.90 o 
   3   8   4      155.99      158.18      3.82 o 
   4   8   4      645.43      656.68     12.59 o 
   5   8   4      268.68      257.46      7.94 o 
   6   8   4      234.80      231.50      8.47 o 
   7   8   4       22.41       16.92      3.54 o 
   8   8   4      130.27      120.93      8.74 o 
   9   8   4       68.85       61.70      8.74 o 
  -9   9   4      221.87      252.50     16.01 o 
  -8   9   4       62.13       54.53      8.23 o 
  -7   9   4      149.89      159.69      9.28 o 
  -6   9   4       20.23       25.36      5.46 o 
  -5   9   4      123.95      120.26      4.63 o 
  -4   9   4      466.13      450.32     11.72 o 
  -3   9   4        1.94        4.90      2.17 o 
  -2   9   4      156.68      146.27      4.60 o 
  -1   9   4      436.98      435.34      9.15 o 
   0   9   4      143.99      144.30      3.98 o 
   1   9   4      814.75      796.20     13.41 o 
   2   9   4      533.30      568.70      9.73 o 
   3   9   4      213.34      196.99      5.71 o 
   4   9   4       27.27       35.79      3.00 o 
   5   9   4      107.60      116.27      6.29 o 
   6   9   4        9.58        7.66      3.55 o 
   7   9   4      136.38      149.44      8.47 o 
   8   9   4      120.63      129.28      9.82 o 
   9   9   4        3.47        4.90      6.81 o 
  -9  10   4       83.60       72.63     11.00 o 
  -8  10   4        6.92        7.94      6.29 o 
  -7  10   4      132.35      128.84      9.04 o 
  -6  10   4       20.59       21.05      4.65 o 
  -5  10   4       24.16       29.28      5.19 o 
  -4  10   4      150.67      166.52      8.21 o 
  -3  10   4      111.02      121.18      5.46 o 
  -2  10   4       65.18       58.46      3.81 o 
  -1  10   4       13.87       22.18      2.71 o 
   0  10   4     1807.06     1895.27     34.69 o 
   1  10   4     2409.32     2548.06     44.10 o 
   2  10   4      120.05      121.65      4.89 o 
   3  10   4      158.69      131.66      5.73 o 
   4  10   4       82.93       71.15      4.11 o 
   5  10   4      175.80      173.68      7.40 o 
   6  10   4      589.06      667.88     22.18 o 
   7  10   4       60.79       45.59      6.28 o 
   8  10   4       20.18        9.77      4.90 o 
   9  10   4       93.15       96.05     11.32 o 
  -8  11   4        5.44        2.73      7.63 o 
  -7  11   4       17.45       12.84      7.93 o 
  -6  11   4      191.07      204.82     12.05 o 
  -5  11   4      973.28     1122.81     34.85 o 
  -4  11   4      109.35      101.58      6.31 o 
  -3  11   4       44.08       39.24      4.94 o 
  -2  11   4       83.44       73.11      4.38 o 
  -1  11   4       44.79       53.76      3.82 o 
   0  11   4      174.38      135.79      5.40 o 
   1  11   4       33.89       26.60      3.25 o 
   2  11   4       19.21       21.00      3.54 o 
   3  11   4      993.25     1082.42     26.85 o 
   4  11   4      444.38      483.09     13.17 o 
   5  11   4      111.14      107.26      6.59 o 
   6  11   4        8.05        9.58      4.36 o 
   7  11   4      218.42      227.51     13.87 o 
   8  11   4        7.61       14.55      7.81 o 
  -7  12   4      261.41      283.04     16.54 o 
  -6  12   4       18.28       11.73      6.27 o 
  -5  12   4        9.41       17.28      5.48 o 
  -4  12   4       49.52       65.79      6.88 o 
  -3  12   4       12.50        5.80      3.58 o 
  -2  12   4      248.77      274.51      8.00 o 
  -1  12   4       20.92       23.71      3.03 o 
   0  12   4       24.64       18.36      3.55 o 
   1  12   4      180.00      169.05      7.13 o 
   2  12   4      463.86      479.38     15.41 o 
   3  12   4       13.69       10.46      3.31 o 
   4  12   4      204.21      197.23      9.09 o 
   5  12   4       17.25       17.55      4.38 o 
   6  12   4      168.77      157.70      9.25 o 
   7  12   4        2.91        0.00      4.84 o 
  -6  13   4       22.96       29.64      8.08 o 
  -5  13   4        1.73        9.25      5.98 o 
  -4  13   4      126.30      136.06      9.60 o 
  -3  13   4       17.76       26.21      5.24 o 
  -2  13   4       21.50       23.26      3.88 o 
  -1  13   4       14.30       19.44      3.59 o 
   0  13   4       44.00       32.16      4.72 o 
   1  13   4       41.64       30.73      4.42 o 
   2  13   4       59.55       51.16      4.42 o 
   3  13   4       42.48       40.80      4.13 o 
   4  13   4       32.56       28.51      5.75 o 
   5  13   4       60.64       51.86      7.60 o 
   6  13   4       38.68       33.20      7.23 o 
  -5  14   4       38.73       37.55      8.52 o 
  -4  14   4        6.33        7.02      6.48 o 
  -3  14   4       81.18       95.50      8.74 o 
  -2  14   4      176.92      243.36     11.28 o 
  -1  14   4      209.38      229.77     10.50 o 
   0  14   4      102.20       89.99      6.95 o 
   1  14   4        5.87        5.81      4.42 o 
   2  14   4       63.53       55.86      7.43 o 
   3  14   4       27.88       21.84      6.55 o 
   4  14   4       74.67       58.79      9.45 o 
   5  14   4       46.49       34.21      8.21 o 
  -4  15   4       34.10       47.08      8.33 o 
  -3  15   4        1.89        1.32      6.35 o 
  -2  15   4       10.45        7.76      7.49 o 
  -1  15   4       23.23        9.70      9.16 o 
   0  15   4        2.84        0.00      5.71 o 
   1  15   4      458.27      480.90     26.00 o 
   2  15   4       45.36       28.97      6.71 o 
   3  15   4       10.62        6.88      7.94 o 
   4  15   4       19.24       31.94     11.17 o 
   0  16   4        6.73        6.44      6.18 o 
 -11   1   5       90.04      110.47      8.82 o 
 -10   1   5       54.82       34.74      5.00 o 
  -9   1   5      275.84      306.64     10.03 o 
  -8   1   5      612.00      641.41     13.07 o 
  -7   1   5       18.85       21.45      1.59 o 
  -6   1   5      684.51      682.24      9.31 o 
  -5   1   5     3178.65     3285.06     37.38 o 
  -4   1   5     1442.06     1530.24     16.44 o 
  -3   1   5     1100.50     1025.30     12.05 o 
  -2   1   5       55.70       55.15      1.16 o 
  -1   1   5     1908.99     1827.06     23.21 o 
   0   1   5      110.32      101.39      1.80 o 
   1   1   5      154.42      156.01      2.70 o 
   2   1   5     6741.62     6688.86     87.10 o 
   3   1   5     2970.39     2994.71     38.66 o 
   4   1   5     1987.95     2079.16     26.34 o 
   5   1   5      466.78      467.97      7.70 o 
   6   1   5      692.21      693.78     14.43 o 
   7   1   5      799.28      907.41     20.32 o 
   8   1   5      409.31      424.91     11.38 o 
   9   1   5      310.63      308.46     13.95 o 
  10   1   5       89.15       91.07      8.84 o 
  11   1   5       32.63       32.60      9.14 o 
 -11   2   5       44.46       33.02      7.12 o 
 -10   2   5        0.86        0.00      4.72 o 
  -9   2   5      162.17      156.38      7.06 o 
  -8   2   5      418.82      459.24      8.84 o 
  -7   2   5       16.15       12.52      0.80 o 
  -6   2   5       22.74       22.70      0.81 o 
  -5   2   5      216.41      210.79      4.59 o 
  -4   2   5       25.22       20.33      1.38 o 
  -3   2   5     1765.34     1773.67     20.16 o 
  -2   2   5     1025.04      991.48     11.39 o 
  -1   2   5     1716.32     1707.80     20.23 o 
   0   2   5     1015.32     1055.02     13.33 o 
   1   2   5     1821.08     1954.68     26.68 o 
   2   2   5      853.84      872.54     10.81 o 
   3   2   5     2368.94     2577.74     32.38 o 
   4   2   5      789.26      864.55     11.24 o 
   5   2   5      259.31      256.59      5.24 o 
   6   2   5      359.64      343.20      8.21 o 
   7   2   5      101.92       93.17      4.08 o 
   8   2   5       38.23       30.16      3.27 o 
   9   2   5      229.22      251.01     12.30 o 
  10   2   5       84.32       89.26      9.36 o 
  11   2   5       23.56       22.06      7.46 o 
 -11   3   5       70.79       71.43      9.67 o 
 -10   3   5      132.37      137.84      9.18 o 
  -9   3   5      199.34      207.05      8.71 o 
  -8   3   5       73.66       64.97      5.10 o 
  -7   3   5        7.43       12.02      2.69 o 
  -6   3   5      184.10      176.82      5.37 o 
  -5   3   5      385.91      382.17      7.32 o 
  -4   3   5      410.47      402.28      6.04 o 
  -3   3   5       25.31       23.97      1.12 o 
  -2   3   5     5507.14     5500.65     64.31 o 
  -1   3   5     3609.56     3502.68     40.60 o 
   0   3   5     2644.91     2905.58     35.02 o 
   1   3   5     2125.68     2321.89     27.06 o 
   2   3   5     6079.77     6527.55     89.53 o 
   3   3   5        9.71        8.55      0.85 o 
   4   3   5      130.13      119.84      2.53 o 
   5   3   5       20.30       11.91      1.12 o 
   6   3   5      342.92      329.44      7.94 o 
   7   3   5      142.19      143.75      5.44 o 
   8   3   5       13.22        8.44      2.98 o 
   9   3   5       53.08       45.95      4.36 o 
  10   3   5       31.90       28.07      6.32 o 
  11   3   5      127.10      135.18     14.59 o 
 -11   4   5      167.41      148.95     13.40 o 
 -10   4   5        4.11        0.00      6.96 o 
  -9   4   5       31.97       35.20      4.63 o 
  -8   4   5        2.37        4.30      3.24 o 
  -7   4   5        6.65        3.75      2.42 o 
  -6   4   5      479.53      518.17     11.58 o 
  -5   4   5        4.46        0.82      1.63 o 
  -4   4   5       10.73        7.67      1.36 o 
  -3   4   5      592.51      534.15      7.76 o 
  -2   4   5      289.43      287.56      4.75 o 
  -1   4   5      203.13      194.96      3.07 o 
   0   4   5        2.98        2.54      0.55 o 
   1   4   5      202.97      179.94      2.86 o 
   2   4   5      240.11      236.94      3.13 o 
   3   4   5      790.53      774.73     11.01 o 
   4   4   5     1322.76     1429.48     22.65 o 
   5   4   5      245.47      248.25      5.24 o 
   6   4   5       34.92       34.81      3.01 o 
   7   4   5       52.81       41.73      3.27 o 
   8   4   5        7.25        3.00      3.00 o 
   9   4   5        0.95        0.00      3.28 o 
  10   4   5      228.24      240.18     12.64 o 
  11   4   5        1.56        3.84      9.62 o 
 -10   5   5       22.55        6.14      8.64 o 
  -9   5   5        6.61        2.19      5.48 o 
  -8   5   5      842.68      888.77     23.80 o 
  -7   5   5       39.98       30.70      4.05 o 
  -6   5   5      328.38      329.24      8.10 o 
  -5   5   5      113.07      111.04      4.33 o 
  -4   5   5       73.62       64.27      2.19 o 
  -3   5   5      973.67      965.49     15.41 o 
  -2   5   5      821.99      807.79     12.42 o 
  -1   5   5      349.38      347.87      4.69 o 
   0   5   5     1498.93     1629.39     18.48 o 
   1   5   5       39.90       40.16      1.12 o 
   2   5   5      128.20      101.88      1.96 o 
   3   5   5       36.18       32.11      1.39 o 
   4   5   5     1706.73     1825.64     31.10 o 
   5   5   5      653.93      745.75     14.62 o 
   6   5   5       79.75       82.19      4.12 o 
   7   5   5      108.90      110.53      5.19 o 
   8   5   5      243.56      253.99      8.45 o 
   9   5   5      235.15      218.56      8.21 o 
  10   5   5       17.45       12.08      6.59 o 
 -10   6   5        0.18        4.75      8.11 o 
  -9   6   5       42.68       29.12      7.15 o 
  -8   6   5        4.24        7.06      4.62 o 
  -7   6   5       66.58       69.49      4.32 o 
  -6   6   5       18.70       13.79      2.43 o 
  -5   6   5      404.61      401.02      8.96 o 
  -4   6   5      780.86      789.90     15.29 o 
  -3   6   5       58.74       45.41      2.74 o 
  -2   6   5       44.84       39.40      1.92 o 
  -1   6   5      134.62      107.60      2.44 o 
   0   6   5       41.79       31.13      1.09 o 
   1   6   5      741.68      786.10      9.32 o 
   2   6   5       52.17       60.68      1.38 o 
   3   6   5     1418.60     1531.32     23.48 o 
   4   6   5       36.67       32.01      1.93 o 
   5   6   5        8.83        6.59      1.11 o 
   6   6   5      462.05      445.12     12.59 o 
   7   6   5       37.01       28.66      3.28 o 
   8   6   5      165.27      178.00      7.37 o 
   9   6   5       26.37       33.09      5.74 o 
  10   6   5        3.25        0.00      6.29 o 
 -10   7   5        1.21       10.64      8.41 o 
  -9   7   5      217.75      213.90     12.69 o 
  -8   7   5      763.10      806.54     25.91 o 
  -7   7   5      363.91      379.91     14.12 o 
  -6   7   5       99.82      103.04      4.33 o 
  -5   7   5      286.62      303.73      8.42 o 
  -4   7   5       10.93       10.34      1.90 o 
  -3   7   5      481.64      481.09      8.44 o 
  -2   7   5     1076.04     1136.68     16.58 o 
  -1   7   5      732.66      761.05     11.62 o 
   0   7   5     1144.25     1246.61     17.36 o 
   1   7   5      587.55      585.76      8.38 o 
   2   7   5     2909.41     2988.36     40.09 o 
   3   7   5      281.83      250.47      4.94 o 
   4   7   5      344.51      352.57      7.13 o 
   5   7   5       33.60       37.28      2.47 o 
   6   7   5       93.23       87.56      5.20 o 
   7   7   5      156.14      150.54      7.39 o 
   8   7   5       24.97       11.20      4.65 o 
   9   7   5      694.22      863.71     29.24 o 
  10   7   5       98.68       93.24     11.18 o 
  -9   8   5       53.08       55.52      7.46 o 
  -8   8   5       29.29       26.01      6.02 o 
  -7   8   5       37.69       34.59      4.92 o 
  -6   8   5        1.59        0.54      3.81 o 
  -5   8   5      729.95      744.48     17.15 o 
  -4   8   5      924.82     1038.00     22.87 o 
  -3   8   5      225.42      234.68      5.98 o 
  -2   8   5      715.79      741.50     12.47 o 
  -1   8   5      272.86      260.60      5.11 o 
   0   8   5        7.02        4.52      1.32 o 
   1   8   5       57.04       47.51      1.88 o 
   2   8   5      290.53      284.72      5.43 o 
   3   8   5      127.62      108.51      3.54 o 
   4   8   5       31.89       23.51      2.46 o 
   5   8   5       59.14       51.47      3.01 o 
   6   8   5        9.78       12.87      3.28 o 
   7   8   5       27.34       30.08      5.74 o 
   8   8   5      110.33      104.28      9.02 o 
   9   8   5      139.45      133.47      8.72 o 
  -9   9   5       23.56       19.89      7.46 o 
  -8   9   5       41.91       37.86      7.42 o 
  -7   9   5       93.97      104.39      7.64 o 
  -6   9   5      175.12      191.86      9.02 o 
  -5   9   5      457.09      471.81     12.00 o 
  -4   9   5      342.27      377.51     10.37 o 
  -3   9   5      142.05      142.95      4.90 o 
  -2   9   5       24.25       25.23      2.44 o 
  -1   9   5      133.38      116.04      3.78 o 
   0   9   5       48.98       40.89      2.39 o 
   1   9   5     1171.72     1258.30     19.58 o 
   2   9   5     1625.71     1779.36     29.20 o 
   3   9   5       60.71       52.28      3.27 o 
   4   9   5      599.86      649.33     15.85 o 
   5   9   5       22.87       19.18      3.84 o 
   6   9   5       22.63       11.49      3.84 o 
   7   9   5        4.39        0.00      4.65 o 
   8   9   5       15.28        6.81      6.81 o 
   9   9   5      186.03      202.28     13.27 o 
  -8  10   5      115.41      137.88     12.06 o 
  -7  10   5      226.30      256.21     14.51 o 
  -6  10   5      163.28      146.71      9.05 o 
  -5  10   5       12.62       23.00      4.38 o 
  -4  10   5       85.60       85.16      5.20 o 
  -3  10   5       38.87       38.27      3.82 o 
  -2  10   5      364.70      387.58      8.72 o 
  -1  10   5      834.73      864.36     16.28 o 
   0  10   5       72.17       54.84      2.94 o 
   1  10   5       96.15       98.87      4.57 o 
   2  10   5      106.82       86.56      4.33 o 
   3  10   5      154.90      161.05      7.09 o 
   4  10   5      178.03      195.05      6.58 o 
   5  10   5        0.26        0.00      3.30 o 
   6  10   5      180.42      191.14     10.13 o 
   7  10   5      375.55      429.03     17.46 o 
   8  10   5        4.06        3.51      4.89 o 
  -8  11   5       56.46       55.83      9.26 o 
  -7  11   5      215.63      219.82     13.92 o 
  -6  11   5        6.72        0.82      6.02 o 
  -5  11   5       25.23       25.80      5.21 o 
  -4  11   5        6.34        7.97      4.13 o 
  -3  11   5        6.33        6.05      3.01 o 
  -2  11   5      216.82      226.20      6.86 o 
  -1  11   5       62.10       75.32      4.12 o 
   0  11   5      609.66      647.71     17.87 o 
   1  11   5     1319.21     1433.06     38.63 o 
   2  11   5      546.48      585.41     14.49 o 
   3  11   5      176.73      178.59      6.59 o 
   4  11   5       46.60       36.55      3.57 o 
   5  11   5       92.02       82.06      6.04 o 
   6  11   5       28.67       18.85      4.65 o 
   7  11   5        8.54        9.75      6.51 o 
   8  11   5       25.47       16.32      8.57 o 
  -7  12   5        2.48        0.00      7.03 o 
  -6  12   5       18.63       30.79      8.44 o 
  -5  12   5       62.59       66.60      8.78 o 
  -4  12   5       60.16       78.46      7.44 o 
  -3  12   5       25.25       30.37      3.86 o 
  -2  12   5        0.12        7.19      2.77 o 
  -1  12   5      400.15      440.53     11.34 o 
   0  12   5      341.50      355.71     13.18 o 
   1  12   5      204.72      204.37      8.52 o 
   2  12   5     1095.49     1223.44     36.09 o 
   3  12   5      223.58      237.30      8.00 o 
   4  12   5       34.78       25.59      4.67 o 
   5  12   5      149.49      157.33      8.48 o 
   6  12   5        1.78        2.97      7.32 o 
   7  12   5        1.08        3.21      5.88 o 
  -6  13   5        3.66        0.00      6.44 o 
  -5  13   5       37.77       26.04      6.52 o 
  -4  13   5        5.92        5.48      6.02 o 
  -3  13   5        5.68       14.62      5.23 o 
  -2  13   5        6.13       11.35      3.59 o 
  -1  13   5      193.52      233.08      9.45 o 
   0  13   5       15.14       12.49      4.16 o 
   1  13   5       13.03        8.33      3.88 o 
   2  13   5      155.16      140.76     11.05 o 
   3  13   5       27.55       17.90      4.40 o 
   4  13   5       20.90       15.58      5.19 o 
   5  13   5      104.89       75.44      7.30 o 
   6  13   5       16.01       11.71      7.19 o 
  -5  14   5       31.74       35.97      8.20 o 
  -4  14   5      237.96      264.45     15.57 o 
  -3  14   5       59.07       69.81      7.60 o 
  -2  14   5        3.19        0.54      3.55 o 
  -1  14   5       38.22       42.18      6.34 o 
   0  14   5        5.83        6.66      5.00 o 
   1  14   5        8.98        6.35      5.53 o 
   2  14   5       35.41       44.17      7.42 o 
   3  14   5       19.03        6.79      7.06 o 
   4  14   5       80.02       78.82     13.14 o 
   5  14   5      183.50      155.96     12.37 o 
  -3  15   5       15.87       17.29     14.92 o 
  -1  15   5       16.57       21.67      9.36 o 
   0  15   5       10.38        0.28      5.94 o 
   1  15   5       10.43        0.00      4.57 o 
   2  15   5       69.65       61.77      8.52 o 
   3  15   5      117.62       97.30     13.64 o 
   0   0   6      169.40      141.56      2.36 o 
   1   0   6    14546.73    14520.70    333.99 o 
   2   0   6     4146.80     4576.59     60.86 o 
   3   0   6      783.97      715.37      9.05 o 
   4   0   6     1155.18     1220.49     15.54 o 
   5   0   6     1272.35     1197.31     17.22 o 
   6   0   6      521.28      615.09     11.66 o 
   7   0   6     2045.11     2141.80     41.44 o 
   8   0   6      240.25      227.85      6.81 o 
   9   0   6      460.49      507.78     17.84 o 
  10   0   6      191.79      176.05     10.23 o 
  11   0   6       94.86      111.13      9.33 o 
 -11   1   6        4.86        0.00      6.00 o 
 -10   1   6       98.83      104.09      7.54 o 
  -9   1   6       34.44       26.69      4.09 o 
  -8   1   6       48.62       37.42      3.47 o 
  -7   1   6       12.97       11.66      1.32 o 
  -6   1   6      658.07      691.28      8.48 o 
  -5   1   6      543.75      587.01      7.23 o 
  -4   1   6      145.60      159.06      2.73 o 
  -3   1   6     1492.06     1452.17     16.37 o 
  -2   1   6     1742.75     1697.41     20.73 o 
  -1   1   6      203.46      193.03      2.90 o 
   0   1   6       58.57       65.71      1.48 o 
   1   1   6       12.15        9.42      0.88 o 
   2   1   6        2.22        2.32      0.57 o 
   3   1   6      214.79      263.71      3.98 o 
   4   1   6      501.25      565.86      8.38 o 
   5   1   6        5.15        4.96      1.11 o 
   6   1   6       77.28       72.74      3.27 o 
   7   1   6       36.67       34.76      2.44 o 
   8   1   6       14.07       10.09      2.73 o 
   9   1   6       11.07        8.50      4.12 o 
  10   1   6       35.53       32.55      6.07 o 
  11   1   6        7.28        6.58      5.48 o 
 -11   2   6       86.50       77.06     10.56 o 
 -10   2   6       19.56        5.58      5.03 o 
  -9   2   6      166.38      154.56      6.82 o 
  -8   2   6      646.25      644.27     15.27 o 
  -7   2   6        3.84        9.32      2.67 o 
  -6   2   6       67.77       60.76      3.20 o 
  -5   2   6      178.29      189.58      4.29 o 
  -4   2   6      257.26      223.96      3.54 o 
  -3   2   6       66.77       60.78      1.68 o 
  -2   2   6      849.84      829.27      9.32 o 
  -1   2   6     4574.66     4749.05     63.18 o 
   0   2   6     1078.68     1063.12     13.10 o 
   1   2   6      317.94      248.63      4.08 o 
   2   2   6      327.63      330.34      4.62 o 
   3   2   6     1487.37     1433.89     17.62 o 
   4   2   6      138.81      150.18      2.80 o 
   5   2   6      673.09      722.35     12.69 o 
   6   2   6     1027.98     1067.48     21.04 o 
   7   2   6      539.65      533.70     13.88 o 
   8   2   6      543.02      566.16     14.46 o 
   9   2   6       17.22       15.36      5.48 o 
  10   2   6      114.27      102.42      9.36 o 
  11   2   6       33.75       50.38     10.67 o 
 -11   3   6       66.97       52.81     11.12 o 
 -10   3   6      150.90      113.58      9.49 o 
  -9   3   6      202.92      209.24      9.83 o 
  -8   3   6       77.39       65.37      4.57 o 
  -7   3   6       40.81       38.50      3.47 o 
  -6   3   6      139.99      147.77      4.28 o 
  -5   3   6       45.51       43.98      2.16 o 
  -4   3   6      145.07      143.89      2.74 o 
  -3   3   6      196.84      180.63      3.04 o 
  -2   3   6     1346.85     1281.48     15.39 o 
  -1   3   6     1168.00     1128.50     12.96 o 
   0   3   6      712.52      746.47      8.58 o 
   1   3   6      759.20      817.85     10.93 o 
   2   3   6       45.40       55.75      1.72 o 
   3   3   6       80.08       75.52      1.70 o 
   4   3   6      724.08      712.63     10.61 o 
   5   3   6      180.04      174.56      3.86 o 
   6   3   6      555.52      558.22     11.78 o 
   7   3   6      404.74      376.50     10.37 o 
   8   3   6      196.46      200.93      7.64 o 
   9   3   6      245.64      252.40     12.60 o 
  10   3   6      135.11      138.22     10.71 o 
  11   3   6       37.50       49.70     12.56 o 
 -10   4   6       62.26       57.84      8.40 o 
  -9   4   6       41.28       38.34      5.75 o 
  -8   4   6      658.62      683.37     18.91 o 
  -7   4   6      204.34      210.21      7.52 o 
  -6   4   6      148.57      162.29      5.64 o 
  -5   4   6      517.80      532.62     11.08 o 
  -4   4   6      123.56      106.40      3.00 o 
  -3   4   6     8454.83     8878.30    134.89 o 
  -2   4   6     4757.35     4968.12     59.87 o 
  -1   4   6      308.75      388.54      5.27 o 
   0   4   6      272.66      240.76      3.91 o 
   1   4   6     1761.45     1810.87     20.60 o 
   2   4   6       16.48       17.77      1.41 o 
   3   4   6      674.76      679.84      9.53 o 
   4   4   6      802.75      795.81     14.48 o 
   5   4   6     1130.08     1176.54     19.32 o 
   6   4   6      140.55      157.34      5.75 o 
   7   4   6      138.66      140.41      5.74 o 
   8   4   6       34.15       34.96      4.11 o 
   9   4   6       21.71       16.71      4.11 o 
  10   4   6       23.79       27.97      9.60 o 
 -10   5   6       19.81       21.28      6.72 o 
  -9   5   6       13.91       11.27      6.31 o 
  -8   5   6      109.30      117.43      6.51 o 
  -7   5   6      145.77      139.09      6.73 o 
  -6   5   6      593.20      605.71     14.29 o 
  -5   5   6      820.91      870.36     17.59 o 
  -4   5   6      282.68      289.27      4.63 o 
  -3   5   6       97.43       84.64      3.01 o 
  -2   5   6      300.62      305.43      5.50 o 
  -1   5   6      681.68      669.74      8.50 o 
   0   5   6      720.77      756.83      9.86 o 
   1   5   6      139.52      119.96      2.22 o 
   2   5   6      553.40      605.68      8.62 o 
   3   5   6      229.67      206.51      3.61 o 
   4   5   6      459.99      431.76      8.58 o 
   5   5   6       62.39       71.32      2.76 o 
   6   5   6      104.25       94.56      4.12 o 
   7   5   6       13.66        8.47      2.46 o 
   8   5   6      423.57      470.46     13.94 o 
   9   5   6       13.71       15.87      4.65 o 
  10   5   6       90.19       83.93      9.58 o 
 -10   6   6      140.72      119.95      9.82 o 
  -9   6   6      253.69      244.46     14.33 o 
  -8   6   6      122.61      125.82      8.72 o 
  -7   6   6        9.33       11.10      4.87 o 
  -6   6   6       71.38       69.23      3.51 o 
  -5   6   6       20.52       25.47      4.06 o 
  -4   6   6      578.59      561.70     10.87 o 
  -3   6   6      111.48       99.53      3.27 o 
  -2   6   6      364.47      379.35      7.09 o 
  -1   6   6      338.70      349.03      5.16 o 
   0   6   6      166.27      164.25      3.49 o 
   1   6   6       31.87       26.20      1.36 o 
   2   6   6      167.37      168.14      3.30 o 
   3   6   6     3190.17     3401.91     44.34 o 
   4   6   6      198.86      207.02      4.39 o 
   5   6   6       69.11       61.52      2.47 o 
   6   6   6      330.75      343.30      9.86 o 
   7   6   6      395.88      410.29     11.22 o 
   8   6   6       60.46       62.61      4.65 o 
   9   6   6       22.22        7.93      5.47 o 
  10   6   6      105.90      102.12     10.34 o 
 -10   7   6        6.20        0.00      8.13 o 
  -9   7   6       15.09       24.59      7.47 o 
  -8   7   6       24.79       21.32      5.47 o 
  -7   7   6        2.19        0.00      4.62 o 
  -6   7   6       26.94       17.91      4.08 o 
  -5   7   6      114.34      110.52      6.24 o 
  -4   7   6      102.31       96.54      3.81 o 
  -3   7   6        4.52        5.16      1.90 o 
  -2   7   6      194.24      169.96      3.79 o 
  -1   7   6      283.53      275.44      4.87 o 
   0   7   6       21.14       15.47      1.34 o 
   1   7   6       42.23       32.38      1.62 o 
   2   7   6      156.48      158.14      3.27 o 
   3   7   6       40.55       36.38      1.92 o 
   4   7   6      460.24      484.99      8.24 o 
   5   7   6       23.57       26.60      2.74 o 
   6   7   6       26.21       16.71      3.55 o 
   7   7   6       61.61       57.18      5.74 o 
   8   7   6       10.96       10.12      5.19 o 
   9   7   6       90.89       99.22      7.90 o 
  10   7   6        4.07        0.00      8.94 o 
  -9   8   6       52.32       53.40      7.74 o 
  -8   8   6      102.02       89.69      7.67 o 
  -7   8   6      227.79      201.37      9.56 o 
  -6   8   6      659.31      708.54     17.97 o 
  -5   8   6      443.10      426.33     11.42 o 
  -4   8   6      174.73      176.98      5.44 o 
  -3   8   6        8.65       10.06      2.44 o 
  -2   8   6      949.91     1073.66     17.09 o 
  -1   8   6      398.16      385.69      7.02 o 
   0   8   6      260.23      250.74      5.31 o 
   1   8   6      622.38      632.36     11.01 o 
   2   8   6       50.48       40.63      1.90 o 
   3   8   6      287.79      279.38      5.46 o 
   4   8   6       19.55       13.70      1.92 o 
   5   8   6     2214.42     2470.14     55.36 o 
   6   8   6      372.08      400.31     14.52 o 
   7   8   6        2.19        4.11      4.11 o 
   8   8   6      205.00      222.91     12.00 o 
   9   8   6       16.11        6.78      5.43 o 
  -9   9   6       28.13       29.28      9.67 o 
  -8   9   6       82.07       85.13      9.33 o 
  -7   9   6       81.36       71.70      6.29 o 
  -6   9   6       31.82       31.16      4.93 o 
  -5   9   6       14.70        7.64      3.82 o 
  -4   9   6        2.27        1.36      2.46 o 
  -3   9   6        2.20        1.65      2.46 o 
  -2   9   6        5.14        1.36      1.90 o 
  -1   9   6     1395.02     1394.09     22.19 o 
   0   9   6     1112.86     1194.36     21.30 o 
   1   9   6       21.99       22.83      2.15 o 
   2   9   6      501.68      531.82     13.81 o 
   3   9   6       26.43       23.98      3.27 o 
   4   9   6      673.20      690.09     17.79 o 
   5   9   6      901.02      981.17     25.23 o 
   6   9   6       97.06       88.79      7.40 o 
   7   9   6       85.56       80.07      7.10 o 
   8   9   6        6.23        2.17      5.44 o 
   9   9   6        2.46        7.53      5.65 o 
  -8  10   6        5.42        9.05      7.40 o 
  -7  10   6        4.81        5.48      5.20 o 
  -6  10   6       40.95       53.42      6.02 o 
  -5  10   6       46.80       43.60      4.66 o 
  -4  10   6      114.86      129.71      5.48 o 
  -3  10   6       15.90       17.26      3.01 o 
  -2  10   6      399.47      442.33      9.58 o 
  -1  10   6       85.55       92.40      4.09 o 
   0  10   6      293.70      266.54      8.31 o 
   1  10   6      683.01      675.42     16.21 o 
   2  10   6       32.27       26.11      3.27 o 
   3  10   6      230.70      224.26      7.66 o 
   4  10   6       40.11       29.37      3.84 o 
   5  10   6       10.42       10.70      3.84 o 
   6  10   6       73.18       66.28      5.48 o 
   7  10   6       53.94       34.04      6.81 o 
   8  10   6        4.17        0.00      8.35 o 
  -8  11   6       41.02       41.54      8.69 o 
  -7  11   6      134.13      165.24     12.00 o 
  -6  11   6        9.96       12.87      5.48 o 
  -5  11   6       10.33        7.42      5.77 o 
  -4  11   6      108.37       96.62      7.98 o 
  -3  11   6       47.76       44.35      4.13 o 
  -2  11   6     1524.33     1684.89     34.15 o 
  -1  11   6       91.34      106.72      4.96 o 
   0  11   6       88.71       76.12      5.44 o 
   1  11   6       63.82       50.75      4.09 o 
   2  11   6       90.79       84.94      4.66 o 
   3  11   6      440.41      460.94     13.47 o 
   4  11   6        4.19        2.76      3.57 o 
   5  11   6      332.29      316.43     12.08 o 
   6  11   6      103.73      110.73      8.74 o 
   7  11   6       13.57        9.45      5.67 o 
   8  11   6        5.95        0.80      9.02 o 
  -7  12   6        0.73        0.54      8.34 o 
  -6  12   6        1.02        3.79      7.60 o 
  -5  12   6       92.66      105.66      8.48 o 
  -4  12   6      386.27      479.78     18.99 o 
  -3  12   6       17.25       12.43      3.58 o 
  -2  12   6       28.95       38.22      4.16 o 
  -1  12   6      143.05      164.70      6.38 o 
   0  12   6       34.87       21.78      4.69 o 
   1  12   6      102.51      106.72      6.89 o 
   2  12   6        7.63        4.15      3.58 o 
   3  12   6       17.80       20.69      4.97 o 
   4  12   6      215.79      207.02     11.00 o 
   5  12   6      125.53      106.18      9.28 o 
   6  12   6       69.82       57.98      7.29 o 
   7  12   6       37.40       32.85      8.21 o 
  -6  13   6      163.43      159.32     12.79 o 
  -5  13   6        1.64        2.43      7.30 o 
  -4  13   6      100.44      116.51      9.28 o 
  -3  13   6       17.77       11.54      4.39 o 
  -2  13   6        6.21        8.31      3.58 o 
  -1  13   6      140.96      164.97      6.66 o 
   0  13   6      232.52      212.90     11.11 o 
   1  13   6      139.95      134.47     11.08 o 
   2  13   6       36.00       25.97      9.14 o 
   3  13   6       32.60       12.36      5.50 o 
   4  13   6       97.72       96.99      8.44 o 
   5  13   6       24.25       22.57      7.80 o 
   6  13   6       13.79       18.70      8.15 o 
  -5  14   6        1.20        5.50      8.91 o 
  -4  14   6       67.64       79.63     10.64 o 
  -3  14   6       11.27       14.31      8.10 o 
  -2  14   6      102.77      107.33     11.71 o 
  -1  14   6       15.30       10.97      8.24 o 
   0  14   6       36.95       19.07      6.90 o 
   1  14   6       21.68       17.05      7.15 o 
   2  14   6        2.34        0.00      7.64 o 
   3  14   6       75.75       73.44      9.99 o 
   4  14   6        1.61        0.00      7.98 o 
   5  14   6       85.93      112.31     13.26 o 
  -3  15   6       22.38       12.93     14.99 o 
  -2  15   6       37.93       42.17     12.05 o 
  -1  15   6       57.63       60.73      9.25 o 
   0  15   6       48.12       48.73      7.49 o 
   1  15   6       89.42       66.28     10.91 o 
   2  15   6      113.74      107.16     10.80 o 
   3  15   6       20.62       30.03      8.28 o 
 -11   1   7        0.17        3.71      7.15 o 
 -10   1   7      400.51      453.78     19.07 o 
  -9   1   7       91.43       98.01      6.02 o 
  -8   1   7      330.35      376.60     10.47 o 
  -7   1   7       32.34       35.02      1.32 o 
  -6   1   7      654.95      683.89      8.20 o 
  -5   1   7      440.05      412.21      5.85 o 
  -4   1   7     1553.18     1681.26     19.72 o 
  -3   1   7      534.48      576.61      7.15 o 
  -2   1   7       94.88       94.43      2.24 o 
  -1   1   7     3815.81     3893.85     48.13 o 
   0   1   7      128.40      157.03      2.60 o 
   1   1   7     4567.54     5255.14     65.25 o 
   2   1   7      385.37      262.10      3.99 o 
   3   1   7      995.97     1078.09     14.09 o 
   4   1   7      132.02      129.65      2.78 o 
   5   1   7      868.86      902.42     13.99 o 
   6   1   7     1171.36     1246.70     25.37 o 
   7   1   7     1438.42     1471.18     33.51 o 
   8   1   7       32.60       30.10      3.55 o 
   9   1   7      399.71      440.88     16.21 o 
  10   1   7       39.59       45.14      6.88 o 
  11   1   7       40.74       51.80     11.38 o 
 -11   2   7        8.03        0.00      6.86 o 
 -10   2   7       63.19       54.38      6.73 o 
  -9   2   7        4.41        6.58      4.12 o 
  -8   2   7       37.19       34.72      3.76 o 
  -7   2   7      489.35      497.00     11.18 o 
  -6   2   7      472.91      466.28      9.05 o 
  -5   2   7       77.47       61.87      2.42 o 
  -4   2   7       33.72       31.16      1.63 o 
  -3   2   7       23.60       12.10      1.11 o 
  -2   2   7      339.06      365.09      4.75 o 
  -1   2   7     2338.03     2426.25     31.33 o 
   0   2   7      846.04      826.00     10.87 o 
   1   2   7      120.12      100.71      2.30 o 
   2   2   7      140.62      143.36      2.56 o 
   3   2   7      610.57      643.32      8.72 o 
   4   2   7      511.14      546.62      9.75 o 
   5   2   7       16.76       16.52      1.66 o 
   6   2   7      185.97      168.25      4.93 o 
   7   2   7       49.56       43.96      3.28 o 
   8   2   7       37.90       42.96      3.82 o 
   9   2   7       93.64       76.93      6.59 o 
  10   2   7        4.65        0.00      4.94 o 
 -10   3   7      225.95      245.00     14.86 o 
  -9   3   7       98.54       85.35      7.13 o 
  -8   3   7       15.77       21.07      3.49 o 
  -7   3   7       21.85       36.94      3.47 o 
  -6   3   7      292.45      277.82      7.49 o 
  -5   3   7      160.08      170.70      4.57 o 
  -4   3   7       11.22        5.16      1.09 o 
  -3   3   7     1396.59     1426.60     18.38 o 
  -2   3   7      314.22      286.72      4.43 o 
  -1   3   7     1001.21      909.87     11.45 o 
   0   3   7      120.32      134.31      2.53 o 
   1   3   7       31.35       34.58      1.70 o 
   2   3   7      662.20      580.15      8.50 o 
   3   3   7      552.61      642.18      9.26 o 
   4   3   7      141.56      144.24      3.34 o 
   5   3   7      810.22      823.26     14.33 o 
   6   3   7       36.98       35.63      2.74 o 
   7   3   7       49.74       45.96      4.11 o 
   8   3   7      162.55      174.97      7.40 o 
   9   3   7      323.93      366.62     14.28 o 
  10   3   7       39.45       63.82     10.68 o 
 -10   4   7       96.61       55.25      9.26 o 
  -9   4   7        6.35        1.66      5.23 o 
  -8   4   7      332.09      360.76     11.11 o 
  -7   4   7       31.54       18.55      3.48 o 
  -6   4   7       28.91       21.23      3.22 o 
  -5   4   7      196.09      173.59      5.11 o 
  -4   4   7      403.23      380.03      7.06 o 
  -3   4   7      728.96      725.50      9.85 o 
  -2   4   7       77.28       86.97      1.93 o 
  -1   4   7     1715.61     1732.08     20.70 o 
   0   4   7      297.41      323.46      4.42 o 
   1   4   7      676.19      774.67     10.04 o 
   2   4   7     3341.16     3596.53     49.21 o 
   3   4   7       32.47       23.41      0.84 o 
   4   4   7       29.92       26.88      1.66 o 
   5   4   7       53.65       28.10      1.93 o 
   6   4   7      101.94      100.39      4.12 o 
   7   4   7      224.34      220.66      6.85 o 
   8   4   7        1.94        1.92      3.28 o 
   9   4   7       39.66       26.04      8.23 o 
  10   4   7        0.67       22.93     10.37 o 
 -10   5   7      128.42      112.01     11.22 o 
  -9   5   7      126.64      113.91      8.84 o 
  -8   5   7      184.30      183.43     10.34 o 
  -7   5   7      509.97      521.22     13.77 o 
  -6   5   7      230.00      240.98      7.29 o 
  -5   5   7     1329.96     1300.95     25.94 o 
  -4   5   7       60.31       51.30      1.35 o 
  -3   5   7       65.94       72.26      3.00 o 
  -2   5   7      237.30      252.36      4.93 o 
  -1   5   7      109.08      135.82      3.00 o 
   0   5   7      485.73      533.24      8.17 o 
   1   5   7      635.97      657.59     10.46 o 
   2   5   7        1.52        0.28      1.12 o 
   3   5   7      422.86      436.92     10.23 o 
   4   5   7      103.44      106.22      2.49 o 
   5   5   7       26.03       24.19      1.93 o 
   6   5   7      500.41      509.40     13.44 o 
   7   5   7      505.46      535.54     14.25 o 
   8   5   7        2.88        5.20      4.11 o 
   9   5   7      136.60      151.29      9.04 o 
  10   5   7       31.34       25.54     11.41 o 
 -10   6   7       35.47       36.78      8.69 o 
  -9   6   7       13.31        7.19      6.35 o 
  -8   6   7       65.59       60.38      6.28 o 
  -7   6   7        1.38        0.28      4.33 o 
  -6   6   7       73.87       71.72      3.25 o 
  -5   6   7      451.49      423.59     12.46 o 
  -4   6   7       10.78        6.24      2.44 o 
  -3   6   7       14.72       10.60      1.90 o 
  -2   6   7      156.06      133.84      3.81 o 
  -1   6   7        5.44        7.87      1.09 o 
   0   6   7      599.76      593.24     10.47 o 
   1   6   7       49.37       53.50      2.17 o 
   2   6   7       15.83       13.95      1.36 o 
   3   6   7       37.56       43.66      2.76 o 
   4   6   7      340.43      315.78      5.50 o 
   5   6   7      171.89      164.52      6.04 o 
   6   6   7       56.24       43.06      3.01 o 
   7   6   7      203.70      197.56      8.23 o 
   8   6   7       74.48       64.60      5.47 o 
   9   6   7       28.20       12.83      6.27 o 
  10   6   7        3.21        9.46      7.30 o 
  -9   7   7        2.20       12.46      7.20 o 
  -8   7   7      190.60      193.28     11.24 o 
  -7   7   7       16.86       17.16      4.63 o 
  -6   7   7      528.59      508.58     15.76 o 
  -5   7   7      400.83      418.83     13.60 o 
  -4   7   7      379.53      391.12      8.98 o 
  -3   7   7       41.88       41.60      2.98 o 
  -2   7   7      111.60      149.53      4.62 o 
  -1   7   7      379.08      436.19      6.76 o 
   0   7   7       27.71       30.12      1.61 o 
   1   7   7      590.85      614.79     10.50 o 
   2   7   7     1522.03     1547.34     26.08 o 
   3   7   7        3.18        3.54      1.92 o 
   4   7   7      101.44       93.74      3.30 o 
   5   7   7       85.85       80.40      5.21 o 
   6   7   7      817.36      841.59     26.07 o 
   7   7   7      184.21      162.74      7.40 o 
   8   7   7       12.62        9.83      4.11 o 
   9   7   7      124.25      128.71      8.69 o 
  -9   8   7      199.72      230.66     13.28 o 
  -8   8   7        3.06        0.82      4.96 o 
  -7   8   7       45.03       50.31      6.28 o 
  -6   8   7        8.31        0.82      3.54 o 
  -5   8   7        1.34        3.81      3.00 o 
  -4   8   7       16.31       13.35      2.73 o 
  -3   8   7      488.49      493.02      9.79 o 
  -2   8   7      528.34      526.86      9.50 o 
  -1   8   7     1256.54     1238.03     17.32 o 
   0   8   7      143.82      141.50      3.99 o 
   1   8   7       92.84       85.14      2.96 o 
   2   8   7      345.14      391.20      7.05 o 
   3   8   7      626.61      651.77     10.36 o 
   4   8   7       83.30       51.22      3.55 o 
   5   8   7       11.77       11.51      3.55 o 
   6   8   7      163.67      165.71      9.06 o 
   7   8   7        4.76        3.28      3.84 o 
   8   8   7       27.29       22.32      5.46 o 
   9   8   7        8.13       10.51      5.40 o 
  -9   9   7        3.63        0.82      8.55 o 
  -8   9   7       34.91       29.66      6.31 o 
  -7   9   7      111.90      122.78      8.50 o 
  -6   9   7        2.97        0.00      4.11 o 
  -5   9   7        7.89        1.11      3.55 o 
  -4   9   7       25.24       22.16      3.00 o 
  -3   9   7     1450.59     1562.54     26.24 o 
  -2   9   7       91.33      106.59      4.63 o 
  -1   9   7       76.76       74.73      3.27 o 
   0   9   7      116.38       99.09      3.47 o 
   1   9   7      209.06      202.19      5.92 o 
   2   9   7       71.20       64.85      3.79 o 
   3   9   7      617.92      643.34     15.30 o 
   4   9   7      713.47      758.43     19.73 o 
   5   9   7      567.11      597.03     16.75 o 
   6   9   7       23.44       19.75      4.66 o 
   7   9   7      196.76      184.56     11.20 o 
   8   9   7        3.68        4.60      5.41 o 
  -8  10   7        4.46        0.00      5.74 o 
  -7  10   7        1.73        4.38      6.58 o 
  -6  10   7      200.24      211.11     10.97 o 
  -5  10   7      186.44      179.83      8.51 o 
  -4  10   7      230.10      216.24      6.88 o 
  -3  10   7      711.92      761.76     16.20 o 
  -2  10   7       85.46       91.35      4.12 o 
  -1  10   7       51.02       57.21      3.01 o 
   0  10   7      931.61      956.44     22.65 o 
   1  10   7      595.92      607.44     15.98 o 
   2  10   7      139.66      125.77      5.73 o 
   3  10   7       38.59       32.08      3.84 o 
   4  10   7       73.80       70.37      4.67 o 
   5  10   7       19.81       14.01      3.57 o 
   6  10   7       95.96       76.63      7.39 o 
   7  10   7      221.72      220.04     16.00 o 
   8  10   7        5.97        6.95     10.43 o 
  -7  11   7       22.95       23.38      6.54 o 
  -6  11   7        0.26        0.00      4.93 o 
  -5  11   7      170.13      185.12      9.33 o 
  -4  11   7        0.84        6.89      3.85 o 
  -3  11   7        7.67        7.17      3.03 o 
  -2  11   7      175.51      195.83      6.08 o 
  -1  11   7      627.56      685.24     14.92 o 
   0  11   7      115.38       82.22      8.20 o 
   1  11   7       38.39       25.20      4.66 o 
   2  11   7       29.19       22.26      4.39 o 
   3  11   7       14.45       10.74      3.57 o 
   4  11   7        3.36        0.00      4.39 o 
   5  11   7       17.23       20.02      6.02 o 
   6  11   7       38.18       29.62      6.25 o 
   7  11   7       79.74       77.41      8.30 o 
  -7  12   7       15.87        6.95      8.55 o 
  -6  12   7       19.81       27.05      7.57 o 
  -5  12   7       93.04      120.37     10.37 o 
  -4  12   7       14.23       17.32      6.05 o 
  -3  12   7      150.51      142.57      6.63 o 
  -2  12   7        6.59       10.26      3.32 o 
  -1  12   7      112.33      108.65      5.27 o 
   0  12   7      442.04      431.16     21.03 o 
   1  12   7       20.13       22.96      6.92 o 
   2  12   7       13.96       32.06      7.73 o 
   3  12   7       16.75       15.71      4.40 o 
   4  12   7       64.01       53.52      6.86 o 
   5  12   7       23.63       10.33      5.44 o 
   6  12   7      182.34      167.57     12.84 o 
  -6  13   7        7.94       12.42      8.72 o 
  -5  13   7        4.25        5.63      8.31 o 
  -4  13   7       17.00       33.66      7.33 o 
  -3  13   7      160.25      208.24      9.32 o 
  -2  13   7       99.20      110.91      9.66 o 
  -1  13   7       21.60       21.08      5.00 o 
   0  13   7        9.41       15.84      6.95 o 
   1  13   7        8.13        6.09      6.36 o 
   2  13   7       28.63       23.17      7.46 o 
   3  13   7      107.87      106.00     10.95 o 
   4  13   7      161.99      168.20     14.36 o 
   5  13   7       29.38       22.11      8.25 o 
  -4  14   7        0.44        0.00     12.63 o 
  -3  14   7        3.47        6.14      8.28 o 
  -2  14   7       67.75       67.51      9.72 o 
  -1  14   7        4.11        8.98      6.81 o 
   0  14   7        1.67        2.20      6.59 o 
   1  14   7      127.39      108.80     12.03 o 
   2  14   7       53.21       43.90     11.11 o 
   3  14   7       64.93       59.38      8.28 o 
   4  14   7        0.59        8.92      8.68 o 
  -2  15   7       17.90       13.91      8.75 o 
  -1  15   7       42.26       40.25      8.58 o 
   0  15   7      199.35      195.06     13.72 o 
   1  15   7       45.48       32.82      7.34 o 
   2  15   7        9.51        0.00      7.79 o 
   0   0   8      410.54      330.37      4.53 o 
   1   0   8      427.56      334.59      4.53 o 
   2   0   8      217.89      215.16      3.65 o 
   3   0   8     3070.56     3208.24     42.27 o 
   4   0   8      175.43      149.13      3.31 o 
   5   0   8      285.50      289.07      6.01 o 
   6   0   8        3.23        1.92      1.65 o 
   7   0   8      629.35      603.37     16.11 o 
   8   0   8       38.96       29.95      4.39 o 
   9   0   8      363.88      444.78     15.73 o 
  10   0   8      764.61      900.49     38.69 o 
 -10   1   8        6.77        0.00      4.79 o 
  -9   1   8       26.60       20.12      4.69 o 
  -8   1   8      165.60      173.57      6.75 o 
  -7   1   8      329.45      316.34      7.73 o 
  -6   1   8       44.40       34.18      2.66 o 
  -5   1   8      356.87      348.35      6.90 o 
  -4   1   8      401.39      410.82      5.90 o 
  -3   1   8      812.21      835.45     10.88 o 
  -2   1   8      165.48      147.44      2.49 o 
  -1   1   8      693.14      766.56      9.26 o 
   0   1   8      706.50      779.21     10.48 o 
   1   1   8        1.68        1.70      0.85 o 
   2   1   8      107.09      107.43      2.26 o 
   3   1   8       28.61       27.08      1.68 o 
   4   1   8        0.71        0.00      1.12 o 
   5   1   8       28.33       31.82      1.92 o 
   6   1   8     1411.16     1400.07     25.97 o 
   7   1   8       22.79       26.00      3.00 o 
   8   1   8       29.45       19.78      3.57 o 
   9   1   8       17.32       15.43      4.40 o 
  10   1   8       85.92       83.82      8.48 o 
 -10   2   8       60.42       50.66      7.03 o 
  -9   2   8       57.20       76.90      5.78 o 
  -8   2   8      322.93      344.09      9.73 o 
  -7   2   8      666.86      698.21     15.23 o 
  -6   2   8     1151.97     1243.49     20.77 o 
  -5   2   8      640.33      604.30     10.67 o 
  -4   2   8      788.77      748.83     10.23 o 
  -3   2   8      104.11      106.59      2.73 o 
  -2   2   8      239.00      230.51      4.15 o 
  -1   2   8      128.24      110.37      2.50 o 
   0   2   8      282.58      290.81      4.49 o 
   1   2   8      677.78      648.43      9.32 o 
   2   2   8      100.38      106.91      2.24 o 
   3   2   8      347.49      405.07      6.71 o 
   4   2   8       24.42       26.01      1.66 o 
   5   2   8      247.56      236.16      5.21 o 
   6   2   8       18.07       14.25      2.19 o 
   7   2   8       49.41       43.56      3.55 o 
   8   2   8      501.03      530.00     14.01 o 
   9   2   8       39.98       39.88      5.50 o 
  10   2   8      205.64      292.55     20.49 o 
 -10   3   8       80.07       61.08      9.56 o 
  -9   3   8       22.70        9.66      5.80 o 
  -8   3   8      338.53      370.08     11.12 o 
  -7   3   8      254.27      237.58      6.98 o 
  -6   3   8      271.22      271.22      6.95 o 
  -5   3   8      153.16      137.82      4.28 o 
  -4   3   8      210.76      187.93      3.78 o 
  -3   3   8      348.15      355.30      4.92 o 
  -2   3   8     1241.97     1242.12     14.85 o 
  -1   3   8       63.60       72.44      1.93 o 
   0   3   8      200.73      205.18      3.34 o 
   1   3   8      550.33      637.16      9.79 o 
   2   3   8        5.14        6.99      1.39 o 
   3   3   8      103.40      102.70      2.50 o 
   4   3   8       26.19       18.81      1.66 o 
   5   3   8      172.88      165.41      4.39 o 
   6   3   8       88.36       80.40      3.55 o 
   7   3   8        5.81        4.12      2.74 o 
   8   3   8       76.28       73.85      4.94 o 
   9   3   8        6.27        4.66      5.77 o 
  10   3   8        6.68        0.00      8.17 o 
 -10   4   8       20.60        5.34      6.46 o 
  -9   4   8       14.71       18.80      5.53 o 
  -8   4   8        2.73        7.61      3.81 o 
  -7   4   8      127.56      129.44      5.92 o 
  -6   4   8      372.28      363.54     10.47 o 
  -5   4   8      122.57      127.28      4.57 o 
  -4   4   8     2452.52     2511.42     34.35 o 
  -3   4   8      329.90      329.22      5.71 o 
  -2   4   8      484.22      494.78      7.10 o 
  -1   4   8     1005.53     1055.07     12.33 o 
   0   4   8     2434.06     2574.74     34.25 o 
   1   4   8      615.83      613.95      9.39 o 
   2   4   8      544.18      586.50     10.26 o 
   3   4   8       27.99       22.43      2.49 o 
   4   4   8      896.18      910.41     15.73 o 
   5   4   8     1635.65     1762.98     34.12 o 
   6   4   8      444.48      437.15     10.43 o 
   7   4   8       13.99       13.74      3.01 o 
   8   4   8      129.12      119.10      7.42 o 
   9   4   8       37.51       50.38      9.31 o 
  10   4   8      148.72      158.80     13.82 o 
 -10   5   8        5.89        5.63      7.32 o 
  -9   5   8       41.67       32.41      7.20 o 
  -8   5   8       21.01       13.94      5.74 o 
  -7   5   8      272.82      265.46     10.83 o 
  -6   5   8       74.64       74.77      4.05 o 
  -5   5   8       82.86       76.69      2.70 o 
  -4   5   8       82.72       72.57      1.90 o 
  -3   5   8      653.90      648.83     10.33 o 
  -2   5   8      166.99      144.34      2.98 o 
  -1   5   8       44.95       37.86      1.63 o 
   0   5   8      103.58      121.16      3.51 o 
   1   5   8       68.87       62.82      2.74 o 
   2   5   8      276.28      287.36      6.86 o 
   3   5   8      334.64      350.46      7.70 o 
   4   5   8       68.09       55.32      1.38 o 
   5   5   8       49.88       29.98      2.20 o 
   6   5   8        8.47        5.21      1.65 o 
   7   5   8       98.45       86.73      5.50 o 
   8   5   8      255.01      257.43     11.79 o 
   9   5   8       59.67       66.59     10.64 o 
  10   5   8        8.12       19.12     11.29 o 
 -10   6   8        3.04        0.00      7.59 o 
  -9   6   8      323.61      379.44     17.19 o 
  -8   6   8       87.28       91.85      8.24 o 
  -7   6   8      318.08      309.64     12.80 o 
  -6   6   8      659.42      692.07     19.52 o 
  -5   6   8      658.20      675.18     14.90 o 
  -4   6   8       10.74        7.59      2.17 o 
  -3   6   8      969.59     1042.90     19.01 o 
  -2   6   8      619.47      629.04     11.96 o 
  -1   6   8       98.74      106.28      2.97 o 
   0   6   8      107.43      112.23      4.02 o 
   1   6   8      578.87      580.81     10.56 o 
   2   6   8      168.01      191.44      5.17 o 
   3   6   8      708.97      732.27     15.34 o 
   4   6   8      407.89      393.18     10.98 o 
   5   6   8       72.86       76.93      4.67 o 
   6   6   8      754.76      795.32     24.73 o 
   7   6   8        7.56       10.97      4.12 o 
   8   6   8       13.89       15.33      4.93 o 
   9   6   8       12.60       12.22      5.16 o 
  -9   7   8       15.91        6.93      8.04 o 
  -8   7   8        4.52        0.00      5.21 o 
  -7   7   8      223.55      207.63     11.46 o 
  -6   7   8       51.21       40.02      5.17 o 
  -5   7   8       32.82       31.00      3.27 o 
  -4   7   8       43.56       46.24      3.27 o 
  -3   7   8      279.93      283.34      6.54 o 
  -2   7   8      280.55      283.50      6.52 o 
  -1   7   8      203.99      178.47      3.51 o 
   0   7   8      137.29      135.95      3.45 o 
   1   7   8      116.40      102.56      3.22 o 
   2   7   8       37.16       26.61      1.90 o 
   3   7   8      501.04      513.79     13.38 o 
   4   7   8      185.78      190.30      6.02 o 
   5   7   8      112.79      105.22      5.77 o 
   6   7   8       22.74       20.33      3.57 o 
   7   7   8        8.82        6.31      3.84 o 
   8   7   8       42.38       43.91      5.46 o 
   9   7   8        2.14        0.00      6.19 o 
  -9   8   8       57.83       65.86      8.31 o 
  -8   8   8       93.12       70.45      9.90 o 
  -7   8   8       18.89       21.10      6.29 o 
  -6   8   8       75.95       78.19      6.28 o 
  -5   8   8      153.83      158.15      6.83 o 
  -4   8   8     2207.47     2310.40     39.59 o 
  -3   8   8       33.32       40.92      3.27 o 
  -2   8   8      658.16      647.35     12.25 o 
  -1   8   8       81.60       73.56      2.98 o 
   0   8   8        3.53        3.20      1.61 o 
   1   8   8      254.95      243.51      6.46 o 
   2   8   8      925.29      921.59     20.63 o 
   3   8   8      734.77      737.32     19.12 o 
   4   8   8      523.17      515.94     12.90 o 
   5   8   8      218.93      209.14      8.25 o 
   6   8   8       16.01       12.09      4.39 o 
   7   8   8       15.74        7.66      4.11 o 
   8   8   8      177.24      225.42     14.11 o 
   9   8   8      134.48      157.47     12.80 o 
  -8   9   8       31.85       33.22      7.42 o 
  -7   9   8       67.04       61.71      7.13 o 
  -6   9   8       33.12       36.72      6.02 o 
  -5   9   8      164.12      169.47      8.24 o 
  -4   9   8      178.77      180.98      6.58 o 
  -3   9   8      263.03      280.06      7.12 o 
  -2   9   8      490.08      545.30     10.40 o 
  -1   9   8      391.84      366.11      7.09 o 
   0   9   8      366.30      383.97      9.39 o 
   1   9   8       22.08       20.54      2.43 o 
   2   9   8      481.65      440.34     11.98 o 
   3   9   8      417.29      407.35     11.22 o 
   4   9   8      182.12      171.46      6.32 o 
   5   9   8       14.66       25.30      4.39 o 
   6   9   8       98.15      105.32      7.96 o 
   7   9   8       71.09       71.06     10.88 o 
   8   9   8       11.16       11.01      8.07 o 
  -8  10   8       10.10       10.07      6.81 o 
  -7  10   8       46.43       40.46      7.64 o 
  -6  10   8      393.99      404.97     15.90 o 
  -5  10   8       23.26       30.50      4.67 o 
  -4  10   8       70.79       73.52      4.67 o 
  -3  10   8       27.96       31.41      3.31 o 
  -2  10   8      200.84      199.66      6.34 o 
  -1  10   8      554.43      614.73     12.37 o 
   0  10   8       32.09       20.06      5.14 o 
   1  10   8       16.85       15.26      3.81 o 
   2  10   8       72.71       56.67      5.20 o 
   3  10   8      116.07      111.06      6.61 o 
   4  10   8       60.24       47.91      5.51 o 
   5  10   8        8.03       14.56      6.04 o 
   6  10   8       11.03       13.38      6.01 o 
   7  10   8        0.48        0.00      6.75 o 
   8  10   8        4.22        3.17      6.61 o 
  -7  11   8       11.29       11.10      6.49 o 
  -6  11   8       89.10      118.60      9.26 o 
  -5  11   8       16.34       19.21      6.86 o 
  -4  11   8       17.58       20.13      4.13 o 
  -3  11   8       54.89       69.13      4.99 o 
  -2  11   8      593.70      690.80     14.96 o 
  -1  11   8     1027.70     1161.24     22.73 o 
   0  11   8       93.04       69.47      7.13 o 
   1  11   8       52.34       51.17      6.05 o 
   2  11   8       45.11       33.91      4.69 o 
   3  11   8       56.55       57.38      6.34 o 
   4  11   8       62.77       56.71      7.44 o 
   5  11   8      232.14      224.57     12.30 o 
   6  11   8       51.40       68.11      8.94 o 
   7  11   8       28.48       14.58      7.96 o 
  -6  12   8      210.31      230.35     14.76 o 
  -5  12   8      106.63      135.26      9.52 o 
  -4  12   8        0.90        4.94      3.84 o 
  -3  12   8       11.38        9.12      3.58 o 
  -2  12   8       22.14       18.30      3.88 o 
  -1  12   8       25.74       32.82      5.28 o 
   0  12   8      181.72      183.08     12.76 o 
   1  12   8        6.31        0.00      5.00 o 
   2  12   8      244.72      277.15     17.97 o 
   3  12   8      139.46      150.99     11.85 o 
   4  12   8       26.49       24.34      6.56 o 
   5  12   8       69.88       64.00      8.37 o 
   6  12   8       93.77       82.34     10.58 o 
  -5  13   8        5.38       22.02      7.69 o 
  -4  13   8       35.11       19.65     12.66 o 
  -3  13   8      443.45      473.37     25.86 o 
  -2  13   8        3.16        2.20      5.21 o 
  -1  13   8       51.59       51.34      7.17 o 
   0  13   8      129.84      129.31     11.38 o 
   1  13   8       57.52       53.63      8.57 o 
   2  13   8      182.49      175.58     14.83 o 
   3  13   8      101.18       78.12     10.88 o 
   4  13   8        1.33        0.00      5.90 o 
   5  13   8        3.74        0.00      9.46 o 
  -4  14   8        0.03        5.95     13.99 o 
  -3  14   8       28.85       24.24      7.12 o 
  -2  14   8       29.98       26.14      7.46 o 
  -1  14   8        7.39       12.63      6.18 o 
   0  14   8        8.71        0.00      7.36 o 
   1  14   8      253.15      259.29     17.59 o 
   2  14   8       63.78       42.61      9.92 o 
   3  14   8      177.37      191.54     17.67 o 
   4  14   8       38.70       42.32     11.61 o 
  -1  15   8       21.85       28.19     10.16 o 
   0  15   8       71.44       55.65      7.77 o 
   1  15   8       15.61       16.98      7.20 o 
 -10   1   9        8.52        6.49      4.25 o 
  -9   1   9       22.39       18.58      5.00 o 
  -8   1   9       45.54       41.60      4.62 o 
  -7   1   9     1863.71     1969.97     38.81 o 
  -6   1   9       31.35       25.50      2.91 o 
  -5   1   9      589.68      572.15     10.36 o 
  -4   1   9     1096.16     1036.05     13.89 o 
  -3   1   9     2346.42     2485.38     33.22 o 
  -2   1   9      179.60      189.53      3.55 o 
  -1   1   9      152.04      174.47      3.04 o 
   0   1   9      111.48      148.42      2.78 o 
   1   1   9      350.78      407.40      6.15 o 
   2   1   9    10545.55    10878.10    216.51 o 
   3   1   9      968.07     1038.42     15.78 o 
   4   1   9        3.86        1.66      1.38 o 
   5   1   9      875.67      879.36     15.09 o 
   6   1   9      648.15      681.22     15.90 o 
   7   1   9      121.94      100.83      4.67 o 
   8   1   9      530.76      585.34     17.64 o 
   9   1   9      169.30      175.33      9.09 o 
  10   1   9       60.07       63.50     10.85 o 
 -10   2   9       90.68      102.52      9.60 o 
  -9   2   9      183.13      187.73      8.60 o 
  -8   2   9      101.21       97.74      5.71 o 
  -7   2   9        1.62        0.81      2.96 o 
  -6   2   9        1.32        3.20      2.13 o 
  -5   2   9        4.88        0.27      1.61 o 
  -4   2   9       29.70       33.80      1.88 o 
  -3   2   9        5.98        6.22      1.09 o 
  -2   2   9      795.63      802.90     11.46 o 
  -1   2   9     2754.86     2797.66     38.86 o 
   0   2   9      133.62      119.30      2.49 o 
   1   2   9        1.68        1.68      1.39 o 
   2   2   9      431.44      457.83      7.52 o 
   3   2   9       87.97       81.72      2.49 o 
   4   2   9      510.85      514.26      9.92 o 
   5   2   9     1181.12     1292.53     21.99 o 
   6   2   9      244.23      220.22      6.59 o 
   7   2   9        7.54        4.67      2.76 o 
   8   2   9       18.01       12.39      3.03 o 
   9   2   9       10.12       16.47      8.51 o 
  10   2   9       21.42       27.60     11.10 o 
 -10   3   9        7.61        9.04      7.05 o 
  -9   3   9       39.73       39.96      6.09 o 
  -8   3   9       83.89       88.69      5.46 o 
  -7   3   9     1273.01     1370.92     31.28 o 
  -6   3   9       33.68       31.91      2.94 o 
  -5   3   9     1286.97     1302.98     18.48 o 
  -4   3   9      656.96      685.44     10.50 o 
  -3   3   9      183.36      203.73      4.06 o 
  -2   3   9      847.76      888.00     11.73 o 
  -1   3   9     1110.94     1176.47     17.56 o 
   0   3   9     1422.62     1450.38     20.29 o 
   1   3   9      745.66      768.07     12.16 o 
   2   3   9       62.21       41.80      2.22 o 
   3   3   9      921.67      953.23     16.58 o 
   4   3   9       12.47       11.02      1.38 o 
   5   3   9       65.67       50.90      2.47 o 
   6   3   9      438.81      446.15     11.27 o 
   7   3   9        0.90        0.00      2.47 o 
   8   3   9       10.14        7.98      4.39 o 
   9   3   9       72.46       93.11     11.49 o 
  10   3   9       40.44       44.99     11.58 o 
 -10   4   9       13.08        7.61      7.61 o 
  -9   4   9       20.34        3.05      5.27 o 
  -8   4   9        2.83        0.28      4.65 o 
  -7   4   9        2.00        7.32      4.89 o 
  -6   4   9        9.56        7.81      3.24 o 
  -5   4   9       32.46       30.42      2.42 o 
  -4   4   9      111.59      114.42      3.24 o 
  -3   4   9       67.53       60.44      2.17 o 
  -2   4   9      518.42      503.42      7.90 o 
  -1   4   9       36.79       32.18      1.65 o 
   0   4   9      187.70      175.68      4.62 o 
   1   4   9      367.75      373.58      7.66 o 
   2   4   9      288.69      266.61      6.32 o 
   3   4   9       14.50       11.85      1.93 o 
   4   4   9        1.53        1.93      1.11 o 
   5   4   9      210.98      210.50      5.78 o 
   6   4   9       50.30       54.75      3.30 o 
   7   4   9       14.01        9.90      3.57 o 
   8   4   9       76.52       77.74      6.04 o 
   9   4   9      112.85       96.31     12.83 o 
  10   4   9       14.31       10.98      8.04 o 
 -10   5   9       16.37       18.84      7.60 o 
  -9   5   9       30.90       26.95      8.34 o 
  -8   5   9        8.75        9.33      4.66 o 
  -7   5   9      630.19      659.84     21.76 o 
  -6   5   9      255.91      272.50      8.67 o 
  -5   5   9     2046.01     2150.91     35.67 o 
  -4   5   9       51.72       53.29      2.16 o 
  -3   5   9       74.80       79.73      2.71 o 
  -2   5   9      102.42      113.27      3.27 o 
  -1   5   9       57.22       64.12      2.44 o 
   0   5   9       70.12       60.01      2.70 o 
   1   5   9      948.17      995.15     16.84 o 
   2   5   9      551.72      546.61     11.75 o 
   3   5   9       26.21       32.11      2.47 o 
   4   5   9        7.30        6.32      2.47 o 
   5   5   9       89.03       81.99      6.05 o 
   6   5   9       21.54       17.33      4.13 o 
   7   5   9       21.81       15.40      4.39 o 
   8   5   9       67.85       67.98      6.85 o 
   9   5   9      178.35      209.58     16.57 o 
  -9   6   9       18.11       12.23      6.11 o 
  -8   6   9      138.78      147.24     11.00 o 
  -7   6   9      240.18      258.91     12.56 o 
  -6   6   9       56.84       76.67      5.71 o 
  -5   6   9      226.20      232.33      6.79 o 
  -4   6   9      456.55      442.15     10.04 o 
  -3   6   9      441.19      467.62     10.04 o 
  -2   6   9      388.23      377.18      6.79 o 
  -1   6   9        7.74        8.14      1.35 o 
   0   6   9      230.89      222.82      5.88 o 
   1   6   9      101.09       76.97      3.24 o 
   2   6   9      550.84      585.99     12.80 o 
   3   6   9        8.73        6.56      1.65 o 
   4   6   9      119.50      100.51      3.57 o 
   5   6   9        7.67        9.09      3.03 o 
   6   6   9       17.52       14.32      3.31 o 
   7   6   9       50.15       42.86      4.67 o 
   8   6   9      206.31      241.47     13.11 o 
   9   6   9        8.07        6.48      5.92 o 
  -9   7   9      134.61      134.78     11.64 o 
  -8   7   9        1.34        0.00      5.78 o 
  -7   7   9        3.56        9.60      5.48 o 
  -6   7   9      181.70      178.32      9.28 o 
  -5   7   9     1432.33     1487.57     31.89 o 
  -4   7   9       56.79       51.78      3.54 o 
  -3   7   9       52.34       57.47      3.81 o 
  -2   7   9       72.33       81.87      3.52 o 
  -1   7   9      229.81      224.28      4.33 o 
   0   7   9     1620.66     1648.54     36.85 o 
   1   7   9       32.01       26.41      2.96 o 
   2   7   9      778.97      782.07     17.12 o 
   3   7   9       48.90       49.20      3.00 o 
   4   7   9      313.52      290.23      8.79 o 
   5   7   9      569.89      622.19     19.26 o 
   6   7   9      279.75      283.92      9.90 o 
   7   7   9       27.14       17.82      4.12 o 
   8   7   9       56.28       60.58      6.52 o 
   9   7   9       72.05       62.72     10.40 o 
  -9   8   9       10.16        4.69      9.11 o 
  -8   8   9      223.78      272.74     16.51 o 
  -7   8   9        7.02        7.96      6.31 o 
  -6   8   9      370.43      383.98     15.61 o 
  -5   8   9       29.30       21.91      4.66 o 
  -4   8   9        3.51        1.11      2.74 o 
  -3   8   9      108.32      111.88      4.65 o 
  -2   8   9      134.78      141.50      4.36 o 
  -1   8   9      446.43      462.70      7.37 o 
   0   8   9        9.54        8.85      1.08 o 
   1   8   9      195.53      192.47      5.13 o 
   2   8   9       45.07       29.11      2.44 o 
   3   8   9       33.28       21.89      2.74 o 
   4   8   9      118.67      104.18      5.21 o 
   5   8   9      493.84      517.05     17.06 o 
   6   8   9      343.55      351.99     15.94 o 
   7   8   9       10.11       10.91      5.74 o 
   8   8   9       89.90       84.84      9.69 o 
  -8   9   9        4.71       15.88      7.12 o 
  -7   9   9      127.06      135.73      8.78 o 
  -6   9   9       11.59        5.77      5.21 o 
  -5   9   9     1048.31     1086.78     22.82 o 
  -4   9   9      722.19      741.87     17.03 o 
  -3   9   9      219.78      232.62      6.61 o 
  -2   9   9      122.78      108.54      4.39 o 
  -1   9   9       29.28       23.60      2.47 o 
   0   9   9      453.70      467.29     13.77 o 
   1   9   9     1077.50     1119.62     30.13 o 
   2   9   9       22.04       25.13      4.36 o 
   3   9   9      501.68      520.41     17.02 o 
   4   9   9      543.40      589.34     19.83 o 
   5   9   9       29.22       30.00      6.05 o 
   6   9   9      155.85      138.59      8.23 o 
   7   9   9      116.90       97.25      9.75 o 
   8   9   9       15.20        1.61      6.90 o 
  -7  10   9        8.35       15.26      7.36 o 
  -6  10   9       10.83        7.66      5.20 o 
  -5  10   9        4.34        6.05      4.67 o 
  -4  10   9       55.36       59.85      4.69 o 
  -3  10   9      262.28      281.23      8.01 o 
  -2  10   9     1472.29     1680.18     33.74 o 
  -1  10   9       90.18       82.97      3.86 o 
   0  10   9       47.27       35.76      6.28 o 
   1  10   9      112.84       90.40      5.48 o 
   2  10   9        5.55        7.43      4.13 o 
   3  10   9       46.96       43.56      5.23 o 
   4  10   9       27.39       28.39      6.89 o 
   5  10   9      427.73      468.83     21.96 o 
   6  10   9       55.36       51.93      7.06 o 
   7  10   9       17.76       24.58      6.68 o 
  -7  11   9       12.54       12.33      6.98 o 
  -6  11   9      227.35      257.90     13.57 o 
  -5  11   9      201.60      224.03     10.94 o 
  -4  11   9        2.43        0.00      3.31 o 
  -3  11   9      190.57      199.45      7.19 o 
  -2  11   9      427.33      437.61     11.93 o 
  -1  11   9       29.31       30.32      3.89 o 
   0  11   9       45.98       29.27      5.80 o 
   1  11   9        2.03        7.73      5.80 o 
   2  11   9       71.05       67.99      9.14 o 
   3  11   9       84.68       82.27      8.01 o 
   4  11   9       15.06       17.32      4.39 o 
   5  11   9      125.37      132.28      9.79 o 
   6  11   9        8.02        0.00      7.23 o 
   7  11   9        4.26       13.06      7.05 o 
  -6  12   9       22.24       18.06      6.09 o 
  -5  12   9       61.23       54.43      7.00 o 
  -4  12   9        3.18        2.19      4.35 o 
  -3  12   9       38.11       37.11      4.96 o 
  -2  12   9      370.39      425.95     16.31 o 
  -1  12   9        7.89       14.16      5.84 o 
   0  12   9      425.39      489.94     24.18 o 
   1  12   9      175.10      183.55     13.30 o 
   2  12   9       57.82       59.97      9.39 o 
   3  12   9        0.11        4.39      6.31 o 
   4  12   9       22.60       10.33      8.15 o 
   5  12   9       15.78       20.32      7.47 o 
   6  12   9       40.91       39.34      9.38 o 
  -5  13   9       17.98        0.00     10.71 o 
  -4  13   9       45.51       36.41      8.51 o 
  -3  13   9       30.82       36.90      7.27 o 
  -2  13   9       30.64       28.56      7.34 o 
  -1  13   9        5.33        1.92      5.48 o 
   0  13   9       22.28       19.89      8.01 o 
   1  13   9        0.60        0.00      6.04 o 
   2  13   9      371.77      397.38     25.37 o 
   3  13   9      121.38       90.00     11.31 o 
   4  13   9       10.58       18.53      7.40 o 
   5  13   9        5.97        3.10     10.31 o 
  -3  14   9        1.82        0.78      6.21 o 
  -2  14   9      170.13      191.64     18.58 o 
  -1  14   9        6.54        0.53      5.54 o 
   0  14   9        2.47        1.34     10.46 o 
   1  14   9        9.52       11.99      9.87 o 
   2  14   9       26.59        9.48      9.48 o 
   3  14   9       12.22       16.04     10.85 o 
   0   0  10      552.54      583.75      8.27 o 
   1   0  10     9229.69     9603.37    141.36 o 
   2   0  10     3620.05     4142.09     57.08 o 
   3   0  10      733.63      810.39     12.36 o 
   4   0  10      464.55      443.41      8.50 o 
   5   0  10        0.44        0.00      1.65 o 
   6   0  10      239.67      235.02      7.15 o 
   7   0  10      427.20      448.72     12.15 o 
   8   0  10       30.69       36.50      4.70 o 
   9   0  10       34.11       36.26      6.31 o 
  10   0  10       90.67      108.67     13.65 o 
 -10   1  10       36.50       34.25      6.79 o 
  -9   1  10      247.30      251.18     10.88 o 
  -8   1  10       28.95       36.44      4.66 o 
  -7   1  10      549.36      593.62     12.94 o 
  -6   1  10      128.38      133.70      4.53 o 
  -5   1  10       82.32       69.40      1.86 o 
  -4   1  10       44.49       40.80      1.61 o 
  -3   1  10       67.78       62.85      1.89 o 
  -2   1  10      705.14      680.57      9.49 o 
  -1   1  10      242.29      247.54      4.11 o 
   0   1  10       30.66       25.29      1.65 o 
   1   1  10       97.16       92.20      2.49 o 
   2   1  10       49.44       44.72      1.93 o 
   3   1  10        5.13        3.85      1.38 o 
   4   1  10     1998.66     2093.87     37.93 o 
   5   1  10      661.98      655.46     14.83 o 
   6   1  10       40.87       39.07      3.03 o 
   7   1  10      128.39      118.37      5.53 o 
   8   1  10        2.99        0.28      3.31 o 
   9   1  10        2.42        5.20      7.67 o 
  10   1  10      107.13      130.21     14.43 o 
 -10   2  10      155.76      158.24     11.01 o 
  -9   2  10       64.43       60.24      7.80 o 
  -8   2  10      133.92      144.23      6.31 o 
  -7   2  10       20.89       15.68      3.24 o 
  -6   2  10     2565.51     2756.29     47.96 o 
  -5   2  10      488.05      492.14      9.36 o 
  -4   2  10       72.86       77.94      2.94 o 
  -3   2  10      818.01      822.48     12.12 o 
  -2   2  10     1380.70     1441.94     21.99 o 
  -1   2  10      178.23      147.51      3.28 o 
   0   2  10       53.60       54.16      2.19 o 
   1   2  10      300.75      285.67      5.51 o 
   2   2  10      183.29      216.16      4.97 o 
   3   2  10      240.22      242.47      5.78 o 
   4   2  10      281.91      307.12      6.88 o 
   5   2  10       76.06       59.43      3.03 o 
   6   2  10     1128.29     1128.96     26.71 o 
   7   2  10      104.07       99.86      4.97 o 
   8   2  10      287.65      368.29     13.51 o 
   9   2  10       62.21       68.05      9.58 o 
  10   2  10        4.83        8.00     10.66 o 
 -10   3  10       38.13       33.57      7.61 o 
  -9   3  10        3.45        2.23      5.28 o 
  -8   3  10       32.03       30.22      5.50 o 
  -7   3  10       81.80       72.43      4.62 o 
  -6   3  10      175.35      177.10      5.65 o 
  -5   3  10       73.02       62.27      2.69 o 
  -4   3  10        1.66        4.84      1.34 o 
  -3   3  10       32.65       30.50      1.62 o 
  -2   3  10      255.72      261.05      4.33 o 
  -1   3  10        4.68        7.09      0.82 o 
   0   3  10       48.73       30.99      1.90 o 
   1   3  10      206.42      192.47      4.38 o 
   2   3  10       28.70       23.36      2.20 o 
   3   3  10       10.24        8.27      1.93 o 
   4   3  10      235.66      248.01      5.78 o 
   5   3  10       58.59       49.55      2.76 o 
   6   3  10      648.18      645.52     14.89 o 
   7   3  10       22.24       18.20      4.40 o 
   8   3  10       69.41       68.79      6.61 o 
   9   3  10        6.57        8.71      8.44 o 
  10   3  10        9.53       19.88     11.66 o 
 -10   4  10       23.85       26.44      9.01 o 
  -9   4  10       11.23        6.69      6.96 o 
  -8   4  10      129.26      142.82      9.63 o 
  -7   4  10       67.21       66.97      7.90 o 
  -6   4  10      729.49      730.66     18.11 o 
  -5   4  10       50.83       51.78      2.43 o 
  -4   4  10      419.43      438.21      8.10 o 
  -3   4  10      125.03      156.08      4.60 o 
  -2   4  10      340.18      345.65      6.52 o 
  -1   4  10      216.54      227.79      4.35 o 
   0   4  10      598.43      590.88     11.07 o 
   1   4  10       32.63       25.05      2.17 o 
   2   4  10       49.06       52.57      3.28 o 
   3   4  10      221.51      251.29      6.86 o 
   4   4  10      286.48      304.04      7.15 o 
   5   4  10       12.92       12.67      1.93 o 
   6   4  10      476.60      535.49     17.66 o 
   7   4  10      210.25      242.82      9.92 o 
   8   4  10       37.57       34.58      6.04 o 
   9   4  10       15.42       14.09      9.49 o 
  -9   5  10       28.44       26.45      7.53 o 
  -8   5  10        0.08        0.00      6.34 o 
  -7   5  10      193.32      183.40      9.83 o 
  -6   5  10      405.97      406.74     14.14 o 
  -5   5  10      192.61      187.50      5.70 o 
  -4   5  10      870.70      898.23     16.25 o 
  -3   5  10       53.62       44.20      1.90 o 
  -2   5  10       75.12       68.14      2.71 o 
  -1   5  10        8.10        3.79      1.35 o 
   0   5  10       46.50       38.39      2.42 o 
   1   5  10      109.00       98.58      3.79 o 
   2   5  10        7.20       10.37      2.19 o 
   3   5  10        9.79        5.75      2.19 o 
   4   5  10       75.16       65.18      3.85 o 
   5   5  10       10.28        6.07      3.57 o 
   6   5  10      262.08      259.49     10.48 o 
   7   5  10       42.50       53.12      5.51 o 
   8   5  10       49.95       36.09      6.01 o 
   9   5  10        2.86        5.38      7.52 o 
  -9   6  10       60.37       68.07      8.61 o 
  -8   6  10        5.68        1.38      6.34 o 
  -7   6  10       53.24       42.51      6.31 o 
  -6   6  10      371.22      382.41     13.10 o 
  -5   6  10      196.25      157.10      6.25 o 
  -4   6  10       81.55       69.36      3.81 o 
  -3   6  10      134.38      130.56      5.16 o 
  -2   6  10      921.07      936.87     14.42 o 
  -1   6  10      675.85      712.80     11.14 o 
   0   6  10      344.75      360.10      8.85 o 
   1   6  10     3166.07     3183.99     69.95 o 
   2   6  10      282.01      233.55      7.36 o 
   3   6  10      758.04      754.16     15.34 o 
   4   6  10     1190.75     1307.66     27.23 o 
   5   6  10      554.64      573.35     17.91 o 
   6   6  10       36.33       27.56      5.78 o 
   7   6  10       45.93       45.86      7.13 o 
   8   6  10      160.32      153.33     11.41 o 
   9   6  10       92.57       89.99     13.04 o 
  -9   7  10       16.87        1.12      7.73 o 
  -8   7  10      203.87      230.79     14.06 o 
  -7   7  10       92.43      104.42      8.25 o 
  -6   7  10      236.31      256.75     11.24 o 
  -5   7  10        4.52        3.55      2.74 o 
  -4   7  10      112.97      103.87      4.93 o 
  -3   7  10      128.70      110.90      4.93 o 
  -2   7  10      409.12      397.40      7.63 o 
  -1   7  10        4.90        6.55      1.65 o 
   0   7  10      232.17      235.08      6.96 o 
   1   7  10       41.89       38.37      2.97 o 
   2   7  10      169.39      162.29      6.25 o 
   3   7  10      124.73      123.05      5.20 o 
   4   7  10       59.57       55.32      4.39 o 
   5   7  10       69.69       85.75      5.80 o 
   6   7  10       85.64       93.88      7.98 o 
   7   7  10      109.70       95.73      8.21 o 
   8   7  10       27.88       23.19      7.00 o 
   9   7  10       10.65       15.76     10.77 o 
  -8   8  10        1.46        0.00      6.31 o 
  -7   8  10      345.37      358.48     17.59 o 
  -6   8  10      195.15      174.42      9.62 o 
  -5   8  10       33.77       21.96      4.67 o 
  -4   8  10      620.78      675.61     15.39 o 
  -3   8  10       47.58       45.31      3.55 o 
  -2   8  10       47.41       38.42      3.01 o 
  -1   8  10     2428.69     2618.54     38.66 o 
   0   8  10      116.02      116.68      5.92 o 
   1   8  10       22.15       20.63      4.08 o 
   2   8  10      100.80       95.04      6.01 o 
   3   8  10     1303.83     1429.04     41.20 o 
   4   8  10      211.67      214.98      8.00 o 
   5   8  10      255.23      246.73      9.66 o 
   6   8  10      118.88      134.78      8.24 o 
   7   8  10        3.77        2.73      5.70 o 
   8   8  10      233.50      286.21     15.44 o 
  -8   9  10        4.35       10.60      7.61 o 
  -7   9  10       11.27       11.76      6.28 o 
  -6   9  10        0.95        2.76      5.21 o 
  -5   9  10       35.72       39.91      4.13 o 
  -4   9  10      228.82      247.57      7.44 o 
  -3   9  10       30.81       29.25      3.31 o 
  -2   9  10      137.33      134.70      4.97 o 
  -1   9  10      122.39      130.85      4.15 o 
   0   9  10      271.21      278.98     12.50 o 
   1   9  10      338.04      322.35     11.20 o 
   2   9  10      569.74      596.26     17.57 o 
   3   9  10       17.44        9.11      4.13 o 
   4   9  10      383.88      433.98     16.55 o 
   5   9  10       41.47       45.41      5.78 o 
   6   9  10       61.90       51.29      6.27 o 
   7   9  10       20.27       28.73      5.90 o 
   8   9  10       26.60        8.10      8.88 o 
  -7  10  10       54.29       54.63      7.84 o 
  -6  10  10        1.53        0.00      4.92 o 
  -5  10  10       14.07       11.27      4.12 o 
  -4  10  10      104.34       80.55      4.97 o 
  -3  10  10      751.08      858.91     19.09 o 
  -2  10  10      156.14      175.58      6.09 o 
  -1  10  10       64.83       68.90      4.72 o 
   0  10  10       89.28       77.23      8.25 o 
   1  10  10      375.38      407.07     18.18 o 
   2  10  10       49.63       52.72      5.53 o 
   3  10  10       11.04       18.51      4.69 o 
   4  10  10       15.91       14.05      5.23 o 
   5  10  10       10.62       10.94      4.93 o 
   6  10  10       64.26       61.19      7.81 o 
   7  10  10        1.54        0.00      5.27 o 
  -6  11  10       10.34       19.08      6.45 o 
  -5  11  10       38.10       35.35      4.90 o 
  -4  11  10      489.22      580.29     16.74 o 
  -3  11  10       12.05       17.12      5.24 o 
  -2  11  10       13.12       18.60      4.43 o 
  -1  11  10       96.15      102.18      6.12 o 
   0  11  10       12.16        0.00      6.09 o 
   1  11  10       52.17       50.99      7.49 o 
   2  11  10      185.38      158.83     11.61 o 
   3  11  10       79.94       69.76      9.11 o 
   4  11  10      123.77      130.79      9.58 o 
   5  11  10      167.92      177.27     11.88 o 
   6  11  10      272.11      306.41     14.52 o 
  -5  12  10        0.76        0.00      7.98 o 
  -4  12  10       58.01       56.15      7.54 o 
  -3  12  10      100.85       89.77      7.63 o 
  -2  12  10       61.72       57.47      6.05 o 
  -1  12  10      110.19      132.45      7.47 o 
   0  12  10       12.49        6.11      7.22 o 
   1  12  10       14.14        6.08      6.36 o 
   2  12  10        6.08       11.28      8.81 o 
   3  12  10       21.81       22.63      6.82 o 
   4  12  10        7.68        1.34      6.45 o 
   5  12  10       26.41       23.92     10.78 o 
  -4  13  10       64.86       71.76      7.57 o 
  -3  13  10       67.60       64.41      7.96 o 
  -2  13  10        3.57        7.50      5.90 o 
  -1  13  10        8.60        2.16      6.48 o 
   0  13  10        4.68        0.00      8.21 o 
   1  13  10        3.17        0.00     10.07 o 
   2  13  10        5.15        2.16      7.53 o 
   3  13  10        0.82        0.00      7.17 o 
   4  13  10        4.83       13.75      9.09 o 
  -2  14  10       83.36       81.16     14.04 o 
  -1  14  10      312.60      346.93     22.90 o 
   0  14  10       18.70        4.46      8.94 o 
   1  14  10       80.03       70.71     12.52 o 
   2  14  10      107.93      110.64     12.62 o 
 -10   1  11      103.52      105.77      9.87 o 
  -9   1  11      180.96      201.52     10.09 o 
  -8   1  11       10.14        4.40      3.31 o 
  -7   1  11       25.23       20.93      3.27 o 
  -6   1  11      975.68      988.00     19.62 o 
  -5   1  11     1394.27     1512.76     23.24 o 
  -4   1  11      120.87      131.61      3.74 o 
  -3   1  11      101.19      104.79      2.94 o 
  -2   1  11      779.99      771.25     11.32 o 
  -1   1  11        0.43        0.00      1.09 o 
   0   1  11     1590.61     1623.29     27.80 o 
   1   1  11      145.30      170.60      4.11 o 
   2   1  11     1355.24     1402.02     20.59 o 
   3   1  11       94.91       93.41      3.30 o 
   4   1  11      358.31      381.97      7.97 o 
   5   1  11      343.76      329.83      9.11 o 
   6   1  11      243.78      230.18      7.19 o 
   7   1  11      349.91      350.17     10.24 o 
   8   1  11       42.50       51.30      7.17 o 
   9   1  11       93.43       93.41     12.22 o 
 -10   2  11       68.27       54.61      8.45 o 
  -9   2  11      184.70      219.40     11.48 o 
  -8   2  11      173.29      197.16      8.30 o 
  -7   2  11      283.93      308.06      9.26 o 
  -6   2  11        0.65        0.00      2.43 o 
  -5   2  11       28.54       21.99      2.15 o 
  -4   2  11      157.19      155.49      3.48 o 
  -3   2  11      246.59      244.22      4.84 o 
  -2   2  11        4.47        0.00      1.35 o 
  -1   2  11      103.14       95.36      2.73 o 
   0   2  11      128.25      110.77      3.52 o 
   1   2  11      139.88      129.51      3.82 o 
   2   2  11     1457.54     1537.19     27.43 o 
   3   2  11      133.80      127.24      3.57 o 
   4   2  11      394.67      389.23      8.52 o 
   5   2  11      129.97      110.87      4.40 o 
   6   2  11      194.37      170.28      5.53 o 
   7   2  11        0.92        0.00      3.58 o 
   8   2  11        5.95        7.98      6.61 o 
   9   2  11        8.15       11.91      9.48 o 
  -9   3  11      111.27      115.13      9.23 o 
  -8   3  11       30.87       21.27      4.70 o 
  -7   3  11      243.13      266.28      9.02 o 
  -6   3  11       83.51       65.24      4.32 o 
  -5   3  11       11.40       12.93      1.89 o 
  -4   3  11       79.40       85.09      2.96 o 
  -3   3  11      289.69      302.19      5.67 o 
  -2   3  11      556.76      569.10      9.21 o 
  -1   3  11     1437.21     1462.97     20.66 o 
   0   3  11       80.22       68.39      2.97 o 
   1   3  11      639.61      612.25     11.71 o 
   2   3  11     1298.87     1305.80     26.01 o 
   3   3  11      224.38      241.45      6.59 o 
   4   3  11      432.42      409.78     10.19 o 
   5   3  11      414.43      386.70      9.93 o 
   6   3  11     1106.87     1129.04     33.74 o 
   7   3  11      642.36      724.58     25.42 o 
   8   3  11       22.24       30.45      6.04 o 
   9   3  11       23.01       21.28     10.23 o 
  -9   4  11       55.81       47.42      9.48 o 
  -8   4  11      215.93      210.42     13.55 o 
  -7   4  11      100.96       74.23      6.58 o 
  -6   4  11      791.36      883.97     23.92 o 
  -5   4  11      435.33      422.97      8.13 o 
  -4   4  11      825.96      806.55     14.06 o 
  -3   4  11      384.23      455.06      7.57 o 
  -2   4  11      700.29      685.88     10.84 o 
  -1   4  11       62.91       61.13      2.17 o 
   0   4  11       23.97       18.31      2.16 o 
   1   4  11       15.00       16.28      2.71 o 
   2   4  11     1193.11     1271.91     26.78 o 
   3   4  11       25.64       28.81      3.30 o 
   4   4  11       75.08       58.96      4.40 o 
   5   4  11      348.80      370.57     12.99 o 
   6   4  11       28.89       22.39      4.99 o 
   7   4  11       12.01       10.20      5.51 o 
   8   4  11       25.30       23.21      6.01 o 
   9   4  11       57.10       62.28     12.30 o 
  -9   5  11      114.52       99.82     10.29 o 
  -8   5  11       26.00       17.13      6.63 o 
  -7   5  11       74.34       66.46      7.13 o 
  -6   5  11      190.42      173.41      9.83 o 
  -5   5  11      237.76      248.18      6.81 o 
  -4   5  11       35.35       38.59      2.17 o 
  -3   5  11      151.42      151.62      4.33 o 
  -2   5  11      455.64      449.41      7.88 o 
  -1   5  11     1241.84     1304.52     19.86 o 
   0   5  11      396.75      388.71      8.07 o 
   1   5  11       75.84       67.44      4.06 o 
   2   5  11      180.64      181.95      6.27 o 
   3   5  11       96.71       93.55      5.48 o 
   4   5  11      428.66      450.49     12.13 o 
   5   5  11      605.10      603.57     19.05 o 
   6   5  11        6.26        0.00      3.58 o 
   7   5  11      269.36      284.08     13.48 o 
   8   5  11      317.01      307.21     16.84 o 
   9   5  11      221.52      219.17     18.80 o 
  -9   6  11       27.07       11.05      8.31 o 
  -8   6  11       21.28       22.65      7.17 o 
  -7   6  11       68.00       55.31      7.43 o 
  -6   6  11       41.96       41.11      6.29 o 
  -5   6  11      540.52      537.83     12.30 o 
  -4   6  11        3.68        1.65      2.74 o 
  -3   6  11       12.46        9.02      1.36 o 
  -2   6  11        4.84        5.19      1.65 o 
  -1   6  11       91.25       84.57      2.73 o 
   0   6  11       32.07       25.80      2.70 o 
   1   6  11      153.09      144.07      5.41 o 
   2   6  11     1085.24     1061.82     25.37 o 
   3   6  11      290.60      285.49      8.24 o 
   4   6  11      119.35      112.77      5.80 o 
   5   6  11       18.69       14.09      3.58 o 
   6   6  11       60.10       64.54      6.62 o 
   7   6  11       53.15       39.71      6.29 o 
   8   6  11      152.62      133.59     10.77 o 
   9   6  11       33.25       27.41     10.19 o 
  -8   7  11      314.52      353.25     18.43 o 
  -7   7  11       52.08       65.21      8.52 o 
  -6   7  11      222.59      214.37     11.82 o 
  -5   7  11       23.76       10.98      3.55 o 
  -4   7  11      271.41      240.39      7.13 o 
  -3   7  11       11.68        9.87      2.47 o 
  -2   7  11     1678.52     1793.63     29.61 o 
  -1   7  11     1087.05     1178.13     17.28 o 
   0   7  11     1615.26     1663.12     36.40 o 
   1   7  11       86.02       92.59      5.43 o 
   2   7  11      180.73      181.54      7.10 o 
   3   7  11       77.58       75.35      5.50 o 
   4   7  11        9.24       14.63      4.15 o 
   5   7  11       37.53       32.04      4.15 o 
   6   7  11       59.38       43.17      5.21 o 
   7   7  11      219.23      256.73     13.61 o 
   8   7  11       50.23       33.53      9.32 o 
  -8   8  11        5.42        2.73      6.55 o 
  -7   8  11       98.84       75.95      8.50 o 
  -6   8  11        4.69        5.77      5.50 o 
  -5   8  11      227.54      253.00      9.90 o 
  -4   8  11       68.37       75.78      4.97 o 
  -3   8  11      244.88      263.85      7.44 o 
  -2   8  11       89.73       76.12      3.31 o 
  -1   8  11        1.85        5.23      1.66 o 
   0   8  11       69.81       61.64      4.08 o 
   1   8  11       17.67       13.10      3.00 o 
   2   8  11       47.13       37.88      4.39 o 
   3   8  11       17.52       18.47      3.58 o 
   4   8  11       75.62       76.79      5.80 o 
   5   8  11       56.76       65.88      5.78 o 
   6   8  11       32.86       34.45      5.19 o 
   7   8  11      410.75      521.38     20.71 o 
   8   8  11       89.47       92.57     10.73 o 
  -7   9  11      133.61      133.96     10.87 o 
  -6   9  11       22.93       18.34      5.47 o 
  -5   9  11        8.38        3.30      4.13 o 
  -4   9  11       30.73       28.98      3.86 o 
  -3   9  11        9.48        5.54      3.04 o 
  -2   9  11       64.54       72.34      3.88 o 
  -1   9  11       13.20        5.82      2.78 o 
   0   9  11      706.92      791.25     28.23 o 
   1   9  11       67.66       70.92      5.77 o 
   2   9  11      384.00      406.30     13.24 o 
   3   9  11       31.89       37.85      4.70 o 
   4   9  11      324.74      346.39     12.42 o 
   5   9  11      142.28      165.41      8.78 o 
   6   9  11        6.85        4.32      5.41 o 
   7   9  11      256.33      255.23     12.69 o 
  -7  10  11       11.40        8.82      6.68 o 
  -6  10  11       10.63       14.89      5.95 o 
  -5  10  11       44.66       48.66      5.47 o 
  -4  10  11        8.11       14.04      4.40 o 
  -3  10  11       97.01       95.78      5.81 o 
  -2  10  11      164.65      184.19      9.18 o 
  -1  10  11      135.50      116.17      5.28 o 
   0  10  11      764.01      898.32     34.85 o 
   1  10  11        2.57        3.32      4.70 o 
   2  10  11        9.29        7.47      5.54 o 
   3  10  11      259.77      296.46     13.26 o 
   4  10  11      365.07      407.62     15.10 o 
   5  10  11       92.53       92.56      7.33 o 
   6  10  11       31.47       30.86      6.11 o 
  -6  11  11       98.49       84.73     11.65 o 
  -5  11  11       47.04       30.40      6.72 o 
  -4  11  11       26.91       28.04      7.36 o 
  -3  11  11       76.45       64.30      6.04 o 
  -2  11  11       67.13       68.32      6.63 o 
  -1  11  11       11.56        3.89      4.18 o 
   0  11  11      397.79      443.23     20.56 o 
   1  11  11      170.33      161.09     12.47 o 
   2  11  11      212.00      206.36     14.65 o 
   3  11  11       31.99        5.77      7.96 o 
   4  11  11       59.22       56.94     10.30 o 
   5  11  11      131.01      131.67      9.32 o 
   6  11  11        2.01        4.66      5.43 o 
  -5  12  11       20.36       21.40     11.49 o 
  -4  12  11       14.17        9.83      4.52 o 
  -3  12  11       43.60       29.91      6.19 o 
  -2  12  11       69.57       63.93      7.88 o 
  -1  12  11       55.15       58.32      5.75 o 
   0  12  11       59.83       71.53      9.12 o 
   1  12  11        2.41        0.00      7.43 o 
   2  12  11       86.92       91.62     12.00 o 
   3  12  11      123.06      104.48     12.10 o 
   4  12  11      199.26      229.26     19.53 o 
   5  12  11      192.54      159.74     16.44 o 
  -3  13  11       44.57       54.41      7.79 o 
  -2  13  11       87.48       89.26      8.92 o 
  -1  13  11       27.29       17.46      7.67 o 
   0  13  11       79.63       72.41     12.91 o 
   1  13  11      182.40      205.37     16.57 o 
   2  13  11       94.98       78.19     11.35 o 
   3  13  11        8.30        6.22      8.81 o 
   0   0  12      109.22      127.21      3.52 o 
   1   0  12     2836.04     2967.11     40.42 o 
   2   0  12      205.36      214.20      4.38 o 
   3   0  12      158.95      109.32      3.30 o 
   4   0  12      100.39       81.02      3.57 o 
   5   0  12      132.79      109.82      4.99 o 
   6   0  12      104.40       79.66      4.72 o 
   7   0  12       12.30       12.77      3.59 o 
   8   0  12      181.75      193.28     14.85 o 
   9   0  12       36.84       44.95      9.90 o 
  -9   1  12       25.45       21.59      5.90 o 
  -8   1  12      158.60      167.03      7.22 o 
  -7   1  12        9.75        3.55      3.30 o 
  -6   1  12        1.78        0.00      2.71 o 
  -5   1  12        0.44        0.81      1.62 o 
  -4   1  12      109.00       92.23      2.94 o 
  -3   1  12       74.54       52.08      2.15 o 
  -2   1  12        5.57        5.11      1.35 o 
  -1   1  12      606.33      581.22      9.49 o 
   0   1  12       76.66       80.33      2.71 o 
   1   1  12      295.91      296.04      6.55 o 
   2   1  12        4.24        4.12      1.65 o 
   3   1  12      161.25      170.68      4.96 o 
   4   1  12     1199.69     1217.98     25.91 o 
   5   1  12      291.45      285.56      8.58 o 
   6   1  12      149.64      113.47      5.27 o 
   7   1  12       15.41        6.36      5.26 o 
   8   1  12       18.59       22.23      8.50 o 
   9   1  12        9.74        0.00      9.08 o 
  -9   2  12        4.14        3.07      7.27 o 
  -8   2  12      174.60      157.45      8.61 o 
  -7   2  12      135.80      145.22      6.04 o 
  -6   2  12        1.68        3.52      2.44 o 
  -5   2  12      226.74      231.08      5.94 o 
  -4   2  12      527.66      544.65     11.04 o 
  -3   2  12      791.82      788.91     14.82 o 
  -2   2  12     1497.95     1507.45     24.32 o 
  -1   2  12       36.77       36.34      1.90 o 
   0   2  12       77.50       75.27      3.79 o 
   1   2  12      577.92      584.70     11.71 o 
   2   2  12     1128.48     1179.38     21.37 o 
   3   2  12       52.94       45.63      2.76 o 
   4   2  12      837.38      867.80     21.24 o 
   5   2  12      274.27      259.66      7.74 o 
   6   2  12      677.61      707.13     23.57 o 
   7   2  12      137.26      147.18      9.40 o 
   8   2  12       11.62        6.28      6.56 o 
   9   2  12       21.03       27.92     10.10 o 
  -9   3  12       71.03       75.61      8.38 o 
  -8   3  12       10.98        4.16      4.43 o 
  -7   3  12        6.89        3.30      4.13 o 
  -6   3  12      245.80      266.66      7.63 o 
  -5   3  12       43.40       39.31      2.71 o 
  -4   3  12      231.51      216.36      4.87 o 
  -3   3  12       24.18       22.45      1.89 o 
  -2   3  12       85.72       93.78      2.71 o 
  -1   3  12      469.08      514.87      8.42 o 
   0   3  12     1196.58     1268.63     23.75 o 
   1   3  12       57.44       59.84      3.27 o 
   2   3  12      179.10      170.20      5.74 o 
   3   3  12      639.16      631.04     14.02 o 
   4   3  12      103.50      105.74      5.53 o 
   5   3  12       73.44       89.45      6.36 o 
   6   3  12      112.60      110.57      7.20 o 
   7   3  12       78.50       88.05      8.28 o 
   8   3  12        5.80        3.52      6.81 o 
   9   3  12      422.24      535.63     33.57 o 
  -9   4  12       18.61        8.61      7.77 o 
  -8   4  12       48.86       56.56      8.88 o 
  -7   4  12       45.89       44.07      7.16 o 
  -6   4  12       84.83       72.78      5.74 o 
  -5   4  12       36.09       29.15      2.73 o 
  -4   4  12       45.07       42.93      2.98 o 
  -3   4  12       77.14       80.13      3.27 o 
  -2   4  12       11.08        9.52      1.90 o 
  -1   4  12      147.26      139.68      3.52 o 
   0   4  12      542.14      585.18     12.13 o 
   1   4  12      105.83      104.88      4.90 o 
   2   4  12      293.12      274.58      7.93 o 
   3   4  12      322.98      300.32      8.52 o 
   4   4  12      455.83      475.36     12.99 o 
   5   4  12       69.15       59.83      5.54 o 
   6   4  12       22.16       22.97      5.54 o 
   7   4  12      111.22      124.08      8.27 o 
   8   4  12        9.80       17.33      5.68 o 
   9   4  12       45.45       48.96     11.78 o 
  -9   5  12        4.16        1.11      6.90 o 
  -8   5  12       19.52       25.73      7.47 o 
  -7   5  12      138.91      144.47     10.20 o 
  -6   5  12        2.24        0.00      4.66 o 
  -5   5  12       72.89       53.35      4.11 o 
  -4   5  12      446.34      442.91      9.83 o 
  -3   5  12       18.32       12.02      2.19 o 
  -2   5  12       16.16       13.92      2.19 o 
  -1   5  12      156.28      128.36      3.28 o 
   0   5  12      427.70      428.83      9.99 o 
   1   5  12      536.48      544.44     13.85 o 
   2   5  12      637.80      629.19     15.58 o 
   3   5  12      284.30      269.14      8.52 o 
   4   5  12       22.81       26.25      4.15 o 
   5   5  12       13.74       14.41      4.16 o 
   6   5  12      257.74      278.50     13.54 o 
   7   5  12       18.04       14.79      5.20 o 
   8   5  12       81.37       86.68      8.87 o 
  -8   6  12        6.86        0.00      6.61 o 
  -7   6  12       68.66       55.93      8.54 o 
  -6   6  12      131.84      137.28      9.63 o 
  -5   6  12       84.40       76.09      4.96 o 
  -4   6  12       61.47       52.41      4.12 o 
  -3   6  12      166.20      168.96      4.38 o 
  -2   6  12      101.11       91.32      3.30 o 
  -1   6  12      651.00      629.04     10.97 o 
   0   6  12       74.23       63.01      3.51 o 
   1   6  12       74.79       83.56      5.17 o 
   2   6  12      171.15      175.64      7.40 o 
   3   6  12      414.48      422.46     11.29 o 
   4   6  12      735.34      765.27     20.20 o 
   5   6  12      133.34      134.75      6.92 o 
   6   6  12       66.08       61.13      5.78 o 
   7   6  12       57.33       51.39      8.42 o 
   8   6  12      225.06      228.79     14.58 o 
  -8   7  12       37.57       22.67      6.83 o 
  -7   7  12      131.98      145.27     10.71 o 
  -6   7  12        8.63        0.00      5.23 o 
  -5   7  12      835.91      986.07     28.10 o 
  -4   7  12       24.65       21.78      3.57 o 
  -3   7  12      507.03      518.21     14.33 o 
  -2   7  12       61.20       51.84      3.58 o 
  -1   7  12       31.05       29.24      2.49 o 
   0   7  12      627.28      649.43     16.03 o 
   1   7  12        2.55        2.46      2.74 o 
   2   7  12      336.27      305.65      9.89 o 
   3   7  12      286.32      292.96      9.67 o 
   4   7  12       26.51       21.58      3.86 o 
   5   7  12      119.45      120.66      6.63 o 
   6   7  12       56.77       67.64      7.66 o 
   7   7  12       16.00        5.91      5.38 o 
   8   7  12        5.00        0.00      5.74 o 
  -7   8  12       31.36       22.08      8.18 o 
  -6   8  12      572.23      646.81     25.79 o 
  -5   8  12       91.47       90.07      6.05 o 
  -4   8  12      178.86      158.01      7.17 o 
  -3   8  12       52.27       47.89      3.86 o 
  -2   8  12       17.94       20.50      3.04 o 
  -1   8  12      269.60      269.68      7.50 o 
   0   8  12      174.74      193.10      8.48 o 
   1   8  12      424.91      447.26     13.18 o 
   2   8  12      356.85      389.37     11.04 o 
   3   8  12        5.71        3.32      3.58 o 
   4   8  12       54.95       39.52      4.42 o 
   5   8  12      139.30      126.73      8.25 o 
   6   8  12      297.73      342.02     15.20 o 
   7   8  12       42.42       42.36      6.62 o 
  -7   9  12        9.09       12.89      7.79 o 
  -6   9  12      120.90      134.57      8.98 o 
  -5   9  12        2.16        6.31      3.55 o 
  -4   9  12        7.01        9.93      3.86 o 
  -3   9  12      208.62      245.23      8.04 o 
  -2   9  12       33.63       32.52      5.02 o 
  -1   9  12        6.71        2.23      3.34 o 
   0   9  12       94.15      107.42      7.17 o 
   1   9  12       93.27       88.21      6.92 o 
   2   9  12      169.24      159.74      7.74 o 
   3   9  12      127.56      139.70      7.74 o 
   4   9  12       19.82       22.30      4.96 o 
   5   9  12      218.64      227.14     11.71 o 
   6   9  12       33.51       40.05      5.61 o 
   7   9  12        1.54        3.88      5.43 o 
  -6  10  12       40.08       35.52      8.01 o 
  -5  10  12        9.45       11.37      5.41 o 
  -4  10  12       26.57       34.49      7.12 o 
  -3  10  12        2.19       10.21      4.40 o 
  -2  10  12       27.48       34.95      5.55 o 
  -1  10  12       51.44       48.46      4.73 o 
   0  10  12       36.19       16.66      5.55 o 
   1  10  12      172.12      179.76      9.43 o 
   2  10  12       18.22       15.22      5.54 o 
   3  10  12        1.72        6.89      6.05 o 
   4  10  12      211.93      215.85     10.90 o 
   5  10  12       56.40       43.64      6.69 o 
   6  10  12       31.50       24.48      6.25 o 
  -5  11  12        1.71        0.00      4.77 o 
  -4  11  12       50.75       48.91      7.26 o 
  -3  11  12      237.63      244.23     12.52 o 
  -2  11  12       24.98       26.06      5.75 o 
  -1  11  12      150.31      139.30      8.00 o 
   0  11  12       21.88       14.97      5.82 o 
   1  11  12       52.71       60.21      6.90 o 
   2  11  12      445.16      574.17     24.98 o 
   3  11  12       57.58       46.44      7.06 o 
   4  11  12       63.68       59.80      8.01 o 
   5  11  12      159.77      167.54     12.23 o 
  -4  12  12       10.70       12.73      5.71 o 
  -3  12  12        4.54       11.35      5.28 o 
  -2  12  12        5.07        0.00      5.61 o 
  -1  12  12       37.39       22.87      6.18 o 
   0  12  12        7.02        9.02      6.27 o 
   1  12  12       15.26       10.30      7.33 o 
   2  12  12       27.61       11.27      7.79 o 
   3  12  12        6.20       15.56      5.80 o 
   4  12  12        6.20       15.95      6.69 o 
  -2  13  12        4.85        3.57      8.15 o 
  -1  13  12       39.47       42.88      7.96 o 
   0  13  12        4.85        9.45      9.97 o 
   1  13  12       19.42       19.02      8.07 o 
   2  13  12       17.63       16.17      9.49 o 
  -9   1  13       36.98       23.70      6.41 o 
  -8   1  13        4.95        1.12      4.45 o 
  -7   1  13      158.90      157.84      6.63 o 
  -6   1  13       17.68       26.82      3.55 o 
  -5   1  13      733.04      729.34     16.82 o 
  -4   1  13     1646.03     1734.36     28.34 o 
  -3   1  13      187.76      205.30      4.86 o 
  -2   1  13      225.61      199.76      4.87 o 
  -1   1  13      785.71      764.44     13.84 o 
   0   1  13      827.89      888.04     15.47 o 
   1   1  13      859.13      927.91     17.49 o 
   2   1  13      409.13      501.16     10.70 o 
   3   1  13      183.62      184.76      5.51 o 
   4   1  13       17.33       14.69      2.77 o 
   5   1  13      714.27      774.63     17.80 o 
   6   1  13        1.66        5.84      4.45 o 
   7   1  13        7.75        6.08      5.53 o 
   8   1  13       28.46       31.17     10.30 o 
   9   1  13        5.02        7.27     10.40 o 
  -9   2  13       59.65       50.31      8.34 o 
  -8   2  13       76.86       66.79      6.68 o 
  -7   2  13        5.99       10.50      4.15 o 
  -6   2  13       24.56       16.15      3.30 o 
  -5   2  13      159.39      163.02      4.90 o 
  -4   2  13        0.40        2.17      1.90 o 
  -3   2  13        8.20        5.41      1.63 o 
  -2   2  13        4.01        4.08      1.90 o 
  -1   2  13        6.18        7.08      1.90 o 
   0   2  13      302.26      269.56      7.59 o 
   1   2  13     1083.97     1107.51     20.74 o 
   2   2  13      232.50      233.25      6.59 o 
   3   2  13       55.74       50.46      4.15 o 
   4   2  13        5.30        2.77      3.32 o 
   5   2  13       96.80       78.64      6.39 o 
   6   2  13      186.17      198.85     10.27 o 
   7   2  13       43.36       35.83      5.23 o 
   8   2  13       77.61       73.69      8.92 o 
   9   2  13        3.64        7.50      8.28 o 
  -9   3  13        4.03        8.03      7.19 o 
  -8   3  13        1.12        0.00      4.72 o 
  -7   3  13      160.54      127.99      7.19 o 
  -6   3  13      156.07      166.70      6.86 o 
  -5   3  13       54.15       44.79      3.00 o 
  -4   3  13     1874.15     1978.69     36.47 o 
  -3   3  13        0.82        3.81      1.63 o 
  -2   3  13      195.40      163.04      4.09 o 
  -1   3  13      585.83      555.74     10.90 o 
   0   3  13      377.43      371.48     10.03 o 
   1   3  13      395.06      396.53      9.28 o 
   2   3  13      109.37      108.40      4.66 o 
   3   3  13      303.38      304.62     10.21 o 
   4   3  13      648.02      696.99     18.30 o 
   5   3  13      271.13      299.71     11.39 o 
   6   3  13       12.70       13.30      4.72 o 
   7   3  13      185.98      230.09     12.35 o 
   8   3  13       16.05       15.57      8.06 o 
   9   3  13       59.69       84.73     15.91 o 
  -8   4  13       55.35       52.85      8.57 o 
  -7   4  13        5.77        0.00      5.80 o 
  -6   4  13       38.91       27.52      5.51 o 
  -5   4  13        4.21        0.28      1.92 o 
  -4   4  13      212.70      212.73      5.74 o 
  -3   4  13      835.14      826.37     16.66 o 
  -2   4  13      158.21      136.37      4.11 o 
  -1   4  13     1243.46     1209.18     21.35 o 
   0   4  13      331.03      331.75      8.40 o 
   1   4  13        8.86       10.37      2.73 o 
   2   4  13       97.28       87.87      4.67 o 
   3   4  13        4.44        2.49      3.03 o 
   4   4  13       12.92       12.76      3.59 o 
   5   4  13       60.74       49.68      4.43 o 
   6   4  13       22.16        6.08      4.70 o 
   7   4  13       40.04       29.78      6.83 o 
   8   4  13      158.20      136.73     13.57 o 
  -8   5  13        3.53       12.66      6.88 o 
  -7   5  13      187.05      206.64     13.52 o 
  -6   5  13      150.65      138.90      7.16 o 
  -5   5  13      168.53      153.76      6.32 o 
  -4   5  13      146.49      142.28      5.77 o 
  -3   5  13       13.57       12.35      2.76 o 
  -2   5  13      241.06      201.24      5.50 o 
  -1   5  13      477.74      491.06      9.35 o 
   0   5  13     1000.79     1014.91     21.47 o 
   1   5  13      390.05      409.04     10.12 o 
   2   5  13     1048.01     1109.67     30.25 o 
   3   5  13      301.53      306.80      9.39 o 
   4   5  13        8.01        7.76      3.32 o 
   5   5  13       14.83        7.76      3.88 o 
   6   5  13       22.59       22.03      4.69 o 
   7   5  13       81.46       90.81      8.95 o 
   8   5  13       87.66       85.17      9.73 o 
  -8   6  13        4.97        9.56      6.82 o 
  -7   6  13       19.98       23.63      8.25 o 
  -6   6  13        4.98        0.00      4.13 o 
  -5   6  13       20.27       13.79      3.85 o 
  -4   6  13       38.87       28.94      3.85 o 
  -3   6  13      363.96      360.46      8.28 o 
  -2   6  13       71.99       67.87      3.58 o 
  -1   6  13       50.31       54.97      3.58 o 
   0   6  13        3.07        3.81      2.73 o 
   1   6  13       54.73       50.97      3.84 o 
   2   6  13      108.58       86.80      5.51 o 
   3   6  13      194.76      195.96      7.47 o 
   4   6  13       25.57       21.08      3.59 o 
   5   6  13       38.51       38.98      5.81 o 
   6   6  13       18.77       31.48      6.58 o 
   7   6  13       49.78       43.44      7.50 o 
   8   6  13        3.61        2.07      6.46 o 
  -7   7  13      251.81      300.23     17.72 o 
  -6   7  13       89.02       95.57      6.86 o 
  -5   7  13       11.15        9.11      4.40 o 
  -4   7  13      133.12      109.18      5.81 o 
  -3   7  13      126.60      116.55      5.81 o 
  -2   7  13      552.46      609.05     13.87 o 
  -1   7  13      114.04      114.38      5.27 o 
   0   7  13       53.00       44.71      3.84 o 
   1   7  13      314.31      341.14     11.01 o 
   2   7  13      422.52      506.11     14.93 o 
   3   7  13      458.63      494.87     16.91 o 
   4   7  13       97.23       87.20      6.36 o 
   5   7  13       22.26       26.14      4.96 o 
   6   7  13      101.80      113.07      7.59 o 
   7   7  13       17.86        9.50      6.34 o 
  -7   8  13        8.49       11.83      6.72 o 
  -6   8  13       52.84       41.68      5.46 o 
  -5   8  13      225.65      236.76     10.71 o 
  -4   8  13       39.33       35.35      4.15 o 
  -3   8  13       36.72       29.68      3.88 o 
  -2   8  13      154.75      157.10      7.23 o 
  -1   8  13       10.57        2.50      3.61 o 
   0   8  13        9.77        6.35      3.86 o 
   1   8  13      156.57      147.72      8.31 o 
   2   8  13        0.36        3.04      3.59 o 
   3   8  13       45.23       46.81      4.70 o 
   4   8  13       78.07       84.10      6.34 o 
   5   8  13      162.46      183.82      9.28 o 
   6   8  13       71.06       70.81      6.68 o 
   7   8  13      111.70      114.66      9.56 o 
  -6   9  13       31.87       26.82      6.44 o 
  -5   9  13       77.98       66.05      6.79 o 
  -4   9  13        5.01        6.04      5.21 o 
  -3   9  13       80.88       80.45      7.19 o 
  -2   9  13      144.72      125.01      6.66 o 
  -1   9  13      212.86      255.95      8.64 o 
   0   9  13       42.68       46.36      5.55 o 
   1   9  13       46.33       54.38      5.82 o 
   2   9  13       31.31       22.72      6.09 o 
   3   9  13      213.54      227.59     10.75 o 
   4   9  13        3.93        5.47      4.93 o 
   5   9  13       50.54       51.84      7.52 o 
   6   9  13        8.83        6.79      5.23 o 
  -6  10  13       56.76       76.53     18.81 o 
  -5  10  13        5.41        5.06      6.12 o 
  -4  10  13      109.11      121.17     10.02 o 
  -3  10  13        7.02        4.11      4.93 o 
  -2  10  13       55.82       56.49      6.89 o 
  -1  10  13       16.01       17.45      4.42 o 
   0  10  13      181.48      224.63     11.10 o 
   1  10  13      584.90      718.91     26.58 o 
   2  10  13       54.21       49.84      7.16 o 
   3  10  13        6.58        8.45      4.92 o 
   4  10  13      166.55      153.62     11.55 o 
   5  10  13       42.54       34.05      6.55 o 
  -5  11  13      118.87      142.21     26.01 o 
  -4  11  13        3.15        0.00      6.32 o 
  -3  11  13       22.36        7.22      5.07 o 
  -2  11  13       35.59       29.71      5.67 o 
  -1  11  13       12.20       11.69      4.62 o 
   0  11  13       75.13       64.29      6.59 o 
   1  11  13       23.08       19.14      4.93 o 
   2  11  13       89.87       93.91      8.94 o 
   3  11  13      309.95      355.63     19.72 o 
   4  11  13       33.82       20.84      6.51 o 
  -3  12  13        2.52        5.90      6.41 o 
  -2  12  13       16.63       22.09      6.24 o 
  -1  12  13        6.33        5.75     11.54 o 
   0  12  13      110.95      108.92     10.14 o 
   1  12  13       52.81       53.55      7.96 o 
   2  12  13       26.75       19.61      7.86 o 
   3  12  13       13.37       19.19      7.42 o 
   0   0  14      187.65      185.27      5.19 o 
   1   0  14     3617.08     3787.49     65.91 o 
   2   0  14      335.85      333.90      6.62 o 
   3   0  14     3490.73     3688.04     69.05 o 
   4   0  14      390.53      491.00     10.85 o 
   5   0  14       94.55       88.47      4.75 o 
   6   0  14       65.40       66.20      6.68 o 
   7   0  14      204.71      241.11     17.28 o 
   8   0  14       25.94       31.61     10.61 o 
  -8   1  14       32.67       26.96      5.27 o 
  -7   1  14       24.06       18.88      3.88 o 
  -6   1  14       29.26       30.08      4.40 o 
  -5   1  14        4.21        5.75      3.28 o 
  -4   1  14       83.10       74.69      3.54 o 
  -3   1  14        6.69        5.98      1.90 o 
  -2   1  14      159.79      133.33      4.35 o 
  -1   1  14       15.93       11.72      2.19 o 
   0   1  14      578.54      566.57     10.37 o 
   1   1  14       13.57       15.09      2.76 o 
   2   1  14       29.87       26.75      3.03 o 
   3   1  14      125.63      109.78      4.16 o 
   4   1  14       68.35       72.65      4.18 o 
   5   1  14      196.46      204.07      9.76 o 
   6   1  14      156.29      148.58      8.89 o 
   7   1  14      136.97      143.70     10.94 o 
   8   1  14       40.78       25.19      7.96 o 
  -8   2  14       49.86       27.72      5.82 o 
  -7   2  14        4.03        6.09      4.16 o 
  -6   2  14       41.63       44.44      4.40 o 
  -5   2  14      375.62      387.31     10.16 o 
  -4   2  14      170.82      148.72      4.36 o 
  -3   2  14     1254.14     1366.83     24.82 o 
  -2   2  14      100.17       88.18      3.54 o 
  -1   2  14     1257.54     1247.55     23.24 o 
   0   2  14      170.39      156.55      6.00 o 
   1   2  14       46.56       52.93      3.84 o 
   2   2  14      413.15      402.95      9.66 o 
   3   2  14      144.84      160.78      5.82 o 
   4   2  14      412.82      454.14     15.58 o 
   5   2  14       16.08       21.72      4.18 o 
   6   2  14       13.25       23.82      5.54 o 
   7   2  14       15.46       19.92      5.46 o 
   8   2  14        7.35       29.28     10.03 o 
  -8   3  14       10.43       10.48      7.46 o 
  -7   3  14      183.07      214.78     10.24 o 
  -6   3  14        9.37        4.40      3.86 o 
  -5   3  14       13.24       11.00      3.03 o 
  -4   3  14      223.49      204.64      5.75 o 
  -3   3  14        2.99        4.38      1.92 o 
  -2   3  14      250.12      210.72      4.94 o 
  -1   3  14      341.85      302.18      7.96 o 
   0   3  14        2.10        5.73      2.73 o 
   1   3  14       76.90       72.97      3.84 o 
   2   3  14      151.84      141.54      5.24 o 
   3   3  14       87.78       90.95      5.26 o 
   4   3  14       91.03       91.25      5.57 o 
   5   3  14        7.75        7.23      3.61 o 
   6   3  14       83.14       80.37      6.63 o 
   7   3  14       77.50       76.22      8.41 o 
   8   3  14       21.36       24.88      8.89 o 
  -8   4  14       15.94        0.00      7.96 o 
  -7   4  14        0.84        0.00      6.34 o 
  -6   4  14      179.53      177.02     10.21 o 
  -5   4  14       32.16       30.06      3.85 o 
  -4   4  14       23.43       21.20      3.03 o 
  -3   4  14      809.70      830.48     17.05 o 
  -2   4  14        7.90        6.88      2.20 o 
  -1   4  14       27.40       22.59      2.47 o 
   0   4  14      126.68      126.50      6.01 o 
   1   4  14     1394.48     1562.83     36.26 o 
   2   4  14      298.94      329.47      8.84 o 
   3   4  14        8.36        7.76      3.59 o 
   4   4  14        1.91        0.00      3.61 o 
   5   4  14        2.39        5.55      3.59 o 
   6   4  14       31.66       32.43      4.96 o 
   7   4  14        3.81        8.34      5.38 o 
   8   4  14       41.37       61.84      9.83 o 
  -8   5  14       44.30       53.49      8.69 o 
  -7   5  14       87.26       81.01      9.33 o 
  -6   5  14      428.54      481.77     20.13 o 
  -5   5  14       12.05       14.08      3.58 o 
  -4   5  14      254.27      260.68      8.30 o 
  -3   5  14       41.73       39.78      3.03 o 
  -2   5  14       55.28       50.58      3.58 o 
  -1   5  14       11.02       12.18      2.49 o 
   0   5  14      475.04      479.26     13.98 o 
   1   5  14       13.96        9.36      2.76 o 
   2   5  14      129.24       98.47      5.81 o 
   3   5  14      324.09      335.61     10.54 o 
   4   5  14       14.50       16.95      3.89 o 
   5   5  14       52.72       59.74      5.81 o 
   6   5  14       12.71       12.02      4.92 o 
   7   5  14       30.95       23.95      5.33 o 
   8   5  14        4.16        2.03      8.15 o 
  -7   6  14        8.68        8.18      8.44 o 
  -6   6  14      297.34      312.03     17.30 o 
  -5   6  14      102.85       91.34      6.07 o 
  -4   6  14       47.19       48.13      4.70 o 
  -3   6  14     1050.24     1211.12     26.04 o 
  -2   6  14       52.66       44.40      3.59 o 
  -1   6  14       78.58       75.88      4.43 o 
   0   6  14      689.12      779.94     18.98 o 
   1   6  14      200.34      206.58      7.17 o 
   2   6  14      695.18      811.17     25.79 o 
   3   6  14        2.94        3.88      3.88 o 
   4   6  14        3.37        0.00      3.59 o 
   5   6  14       35.16       24.76      5.21 o 
   6   6  14       37.66       35.13      5.68 o 
   7   6  14       56.47       71.26      8.13 o 
  -7   7  14       20.55       16.39      7.52 o 
  -6   7  14       25.09       38.96      6.81 o 
  -5   7  14        7.37        6.59      4.39 o 
  -4   7  14        2.00        1.12      3.86 o 
  -3   7  14      145.13      143.97      6.09 o 
  -2   7  14       22.13       18.91      4.45 o 
  -1   7  14        7.89        4.45      3.35 o 
   0   7  14       90.54       86.02      5.54 o 
   1   7  14       14.42        7.20      3.32 o 
   2   7  14       74.33       60.24      5.27 o 
   3   7  14       74.89       77.09      6.38 o 
   4   7  14       68.86       64.00      6.07 o 
   5   7  14       19.73       17.99      4.63 o 
   6   7  14        3.73        7.20      6.39 o 
   7   7  14        2.70        6.93      6.41 o 
  -6   8  14      310.45      355.17     15.57 o 
  -5   8  14       21.96       17.15      5.17 o 
  -4   8  14       30.42       32.97      5.50 o 
  -3   8  14      514.35      571.88     16.05 o 
  -2   8  14        8.16        7.23      4.45 o 
  -1   8  14      128.03      119.68      6.69 o 
   0   8  14       71.58       80.82      5.82 o 
   1   8  14       15.25       12.77      4.43 o 
   2   8  14       64.78       53.52      5.55 o 
   3   8  14       18.16       14.63      4.15 o 
   4   8  14       63.20       65.89      6.01 o 
   5   8  14      104.12      120.83      8.88 o 
   6   8  14      115.47      133.69      9.90 o 
  -6   9  14        5.30        0.00      4.97 o 
  -5   9  14      121.69      113.39      8.57 o 
  -4   9  14        6.03        4.08      4.89 o 
  -3   9  14      239.96      249.98     11.78 o 
  -2   9  14        7.13        5.80      4.15 o 
  -1   9  14       15.67        9.99      4.16 o 
   0   9  14       96.36      105.56      7.22 o 
   1   9  14        4.24        3.88      5.54 o 
   2   9  14      242.68      236.35     11.58 o 
   3   9  14       31.95       27.06      7.10 o 
   4   9  14      128.37      144.24      9.15 o 
   5   9  14        6.55        3.67      5.77 o 
  -5  10  14       94.31       82.56      8.82 o 
  -4  10  14        8.68        6.89      6.36 o 
  -3  10  14       13.59       13.45      5.10 o 
  -2  10  14        1.86        2.98      4.33 o 
  -1  10  14      127.85      126.23      7.39 o 
   0  10  14        5.08        5.51      6.62 o 
   1  10  14        5.07        3.30      5.20 o 
   2  10  14      128.84      127.21     11.15 o 
   3  10  14      197.59      208.19     12.05 o 
   4  10  14      230.40      225.80     15.20 o 
   5  10  14        1.12        5.82      7.09 o 
  -4  11  14        9.77       12.99      6.88 o 
  -3  11  14        6.43        5.71      5.97 o 
  -2  11  14       17.55       20.24      6.58 o 
  -1  11  14       18.90       22.26      6.89 o 
   0  11  14      112.79       99.16     10.51 o 
   1  11  14        0.32        3.74      5.09 o 
   2  11  14        0.47        1.07      7.39 o 
   3  11  14       69.35       48.39      7.50 o 
  -2  12  14        4.54        0.00      7.50 o 
  -1  12  14        1.41        0.00      6.55 o 
   0  12  14       15.39        1.04      8.00 o 
   1  12  14       13.51        8.18     10.73 o 
  -8   1  15        3.11        8.78      6.04 o 
  -7   1  15      238.85      265.83     13.04 o 
  -6   1  15       26.43       25.50      4.16 o 
  -5   1  15      165.67      185.36      7.17 o 
  -4   1  15       73.76       63.58      4.96 o 
  -3   1  15      498.40      537.28     12.63 o 
  -2   1  15     1687.41     1775.12     37.59 o 
  -1   1  15      252.84      262.32      6.61 o 
   0   1  15      724.20      730.82     13.48 o 
   1   1  15      444.10      457.56      9.94 o 
   2   1  15       14.01       13.61      3.59 o 
   3   1  15      121.20      137.99      5.58 o 
   4   1  15       18.62       15.64      3.35 o 
   5   1  15      198.58      220.33      8.64 o 
   6   1  15       30.13       26.17      5.78 o 
   7   1  15       15.27       17.19      8.31 o 
   8   1  15      207.63      183.47     15.61 o 
  -8   2  15        2.13        9.83      6.83 o 
  -7   2  15        7.27        3.86      4.70 o 
  -6   2  15       92.04      105.23      6.65 o 
  -5   2  15       55.10       52.24      4.42 o 
  -4   2  15        4.51        6.07      1.93 o 
  -3   2  15       30.17       22.56      2.47 o 
  -2   2  15       88.14       75.14      3.85 o 
  -1   2  15      745.14      793.21     16.00 o 
   0   2  15       22.70       18.43      2.76 o 
   1   2  15       14.35       11.04      3.31 o 
   2   2  15        4.90        5.55      2.50 o 
   3   2  15       35.44       29.82      3.89 o 
   4   2  15        5.30        7.25      3.62 o 
   5   2  15      566.72      737.78     20.86 o 
   6   2  15       25.05       31.85      5.50 o 
   7   2  15       79.14       91.38      9.36 o 
   8   2  15        6.88       18.82     10.17 o 
  -8   3  15       16.88       19.26      8.69 o 
  -7   3  15        1.95        3.03      6.61 o 
  -6   3  15        7.96        7.47      4.42 o 
  -5   3  15       52.76       37.05      6.35 o 
  -4   3  15        5.81        5.53      3.03 o 
  -3   3  15      305.04      300.63      8.30 o 
  -2   3  15      242.75      219.84      6.35 o 
  -1   3  15      918.62      938.24     23.51 o 
   0   3  15     1648.44     1867.82     47.62 o 
   1   3  15      178.39      190.44      6.90 o 
   2   3  15     1252.17     1439.85     33.88 o 
   3   3  15      910.43     1045.93     25.91 o 
   4   3  15      338.10      331.56     12.53 o 
   5   3  15       26.86       19.96      4.72 o 
   6   3  15       87.33       82.49      6.56 o 
   7   3  15       35.41       33.94      7.97 o 
  -7   4  15        1.16        5.74      7.10 o 
  -6   4  15       45.05       49.89      6.89 o 
  -5   4  15      121.24      132.98      8.30 o 
  -4   4  15      120.14      106.54      5.26 o 
  -3   4  15       88.75       73.38      4.42 o 
  -2   4  15       69.14       61.52      3.88 o 
  -1   4  15        7.60        4.72      2.50 o 
   0   4  15      190.90      187.77      7.71 o 
   1   4  15        3.32        2.49      3.32 o 
   2   4  15      752.53      839.54     21.38 o 
   3   4  15       44.16       36.47      4.45 o 
   4   4  15       17.75       12.25      5.27 o 
   5   4  15       25.99       29.54      5.24 o 
   6   4  15       59.21       59.64      6.78 o 
   7   4  15       48.94       32.01      6.02 o 
  -7   5  15      142.31      159.30     12.74 o 
  -6   5  15       97.99       99.80      9.06 o 
  -5   5  15        7.01       12.15      3.86 o 
  -4   5  15        4.33        4.42      3.32 o 
  -3   5  15       97.53      106.52      4.72 o 
  -2   5  15      143.97      136.47      5.84 o 
  -1   5  15       22.48       24.78      3.89 o 
   0   5  15      690.65      722.75     20.46 o 
   1   5  15      762.45      786.64     19.96 o 
   2   5  15      189.19      197.38      7.52 o 
   3   5  15       21.68       17.80      3.89 o 
   4   5  15      107.48      111.69      6.65 o 
   5   5  15      104.24      103.64      6.85 o 
   6   5  15      107.70      130.89      8.87 o 
   7   5  15       96.79      111.30      8.54 o 
  -7   6  15       42.93       56.63      9.35 o 
  -6   6  15       38.88       39.41      7.34 o 
  -5   6  15       86.78       76.32      6.59 o 
  -4   6  15       13.89       17.96      4.42 o 
  -3   6  15      228.51      235.32      7.50 o 
  -2   6  15       31.20       36.47      4.45 o 
  -1   6  15       27.53       25.39      3.62 o 
   0   6  15       13.49       13.31      3.59 o 
   1   6  15       18.52        5.55      3.34 o 
   2   6  15      259.22      316.36     11.39 o 
   3   6  15      362.08      392.35     12.76 o 
   4   6  15        3.10        5.78      4.97 o 
   5   6  15      403.52      471.53     20.64 o 
   6   6  15       12.34       12.67      5.28 o 
   7   6  15        3.51        9.36      6.32 o 
  -6   7  15       18.88       14.19      7.49 o 
  -5   7  15        3.98        8.42      5.71 o 
  -4   7  15      282.98      297.76     11.52 o 
  -3   7  15        1.16        0.00      3.86 o 
  -2   7  15      296.07      305.77     10.00 o 
  -1   7  15       63.20       70.86      5.03 o 
   0   7  15      146.37      154.00      8.07 o 
   1   7  15      204.80      243.19      9.73 o 
   2   7  15      106.65      100.71      7.22 o 
   3   7  15      110.09      107.65      7.46 o 
   4   7  15      222.23      213.16     10.64 o 
   5   7  15       52.87       47.59      6.69 o 
   6   7  15      136.68      133.16     10.34 o 
  -6   8  15       15.32       18.58     12.03 o 
  -5   8  15       15.29       10.97      5.07 o 
  -4   8  15      127.69      138.65      8.68 o 
  -3   8  15      127.68      135.15      9.06 o 
  -2   8  15        9.98       12.70      4.69 o 
  -1   8  15       21.23       23.85      5.27 o 
   0   8  15        3.14        7.50      4.72 o 
   1   8  15       71.04       61.52      5.82 o 
   2   8  15        7.31       12.97      6.62 o 
   3   8  15        5.69        3.28      3.82 o 
   4   8  15       37.91       30.63      5.91 o 
   5   8  15        7.10        4.96      6.01 o 
  -5   9  15       17.38       13.79      7.03 o 
  -4   9  15       85.21       72.19      7.97 o 
  -3   9  15       75.32       67.33      7.27 o 
  -2   9  15      156.99      170.82      9.25 o 
  -1   9  15      126.09      130.53      7.12 o 
   0   9  15      135.99      130.12     10.75 o 
   1   9  15       16.44       26.07      6.31 o 
   2   9  15        0.47        4.62      5.16 o 
   3   9  15      279.83      328.99     17.96 o 
   4   9  15       17.01       21.23      6.55 o 
   5   9  15        5.72       19.48      6.32 o 
  -4  10  15       98.86       94.04      9.99 o 
  -3  10  15       52.19       52.22      7.30 o 
  -2  10  15       54.86       59.78      7.15 o 
  -1  10  15       66.71       69.03      7.20 o 
   0  10  15       49.05       58.42      8.38 o 
   1  10  15      154.14      160.35      9.40 o 
   2  10  15       49.53       32.62      6.63 o 
   3  10  15        2.99       13.26      5.97 o 
   4  10  15        9.54        7.05      5.54 o 
  -2  11  15       51.77       55.62      7.08 o 
  -1  11  15       23.03       13.77      9.43 o 
   0  11  15        9.29        5.21      6.52 o 
   1  11  15      134.78      154.05     12.40 o 
   2  11  15       26.37       10.93      6.86 o 
   0   0  16      138.39      142.42      5.00 o 
   1   0  16       61.96       64.63      3.89 o 
   2   0  16       64.52       73.51      3.91 o 
   3   0  16       48.19       48.99      3.62 o 
   4   0  16     1411.18     1621.63     43.29 o 
   5   0  16      152.51      182.93      8.58 o 
   6   0  16      128.55      140.31      9.75 o 
   7   0  16      276.11      314.95     16.11 o 
  -7   1  16       70.50       69.81      8.48 o 
  -6   1  16        5.00        5.26      4.42 o 
  -5   1  16        1.25        0.00      3.32 o 
  -4   1  16       29.50       28.27      4.42 o 
  -3   1  16        3.40        3.32      2.22 o 
  -2   1  16       11.51        5.54      2.22 o 
  -1   1  16       29.50       29.68      3.32 o 
   0   1  16        9.79        5.00      2.50 o 
   1   1  16        1.03        0.00      3.05 o 
   2   1  16       67.45       63.93      3.91 o 
   3   1  16       43.71       35.23      4.19 o 
   4   1  16       43.94       38.20      4.46 o 
   5   1  16       59.77       57.72      5.53 o 
   6   1  16       29.74       34.34      5.41 o 
   7   1  16       53.24       40.23      8.31 o 
  -7   2  16       20.16       22.62      7.09 o 
  -6   2  16       82.50       79.13      7.71 o 
  -5   2  16      399.72      475.19     15.23 o 
  -4   2  16      245.43      228.94      9.97 o
[truncated: 20,002 more chars]
